# Supplementary material for: Single nucleotide variation catalog from clinical isolates mapped on tertiary and quaternary structures of ESX-1-related proteins reveals critical regions as putative Mtb therapeutic targets
Source: Microbiol Spectr. 2024 Jun 14;12(8):e03816-23. doi: 10.1128/spectrum.03816-23 (PMC11302016; doi:10.1128/spectrum.03816-23)
Supplement: Supplementary Material — Tables S1 to S15. [file spectrum.03816-23-s0010.xlsx]

## Sheet: Supplementary Tables List
List of Supplementary Tables	legend
Supplementary Table 1	ESX GOI SNVs
Supplementary Table 2	Primers of EspI used for Sanger sequencing
Supplementary Table 3	HOTSPOTS >1% COUNTS
Supplementary Table 4	Motifs
Supplementary Table 5	IDRs
Supplementary Table 6	Glycosylation sites
Supplementary Table 7	EsxA - EsxB (3FAV)
Supplementary Table 8	EspB-EspB interfaces of dimer binding (7P13)
Supplementary Table 9	PhoR - PhoR interfaces of dimer binding (5UKV)
Supplementary Table 10	EspK - EspB (8AKO)
Supplementary Table 11	PhoP - DNA (5ED4)
Supplementary Table 12	EspR - DNA (3QYX)
Supplementary Table 13	cysteines
Supplementary Table 14	Summary table of ESX-1 GOIs

## Sheet: Supplementary Table 1 ESX GOIs
Supplementary Table 1 ESX-GOIs SNVs
GenomicSeq	coordinate	Ref	SNP	annot	name	Rv	None	S/N/I	Mutation	counterIndels	counterSynSnps	counterSynSnps
851470_C	851470	G	C	None	None	Rv0756c_Rv0757	None	I	None	1	0	0
851470_T	851470	G	T	None	None	Rv0756c_Rv0757	None	I	None	1	0	0
851472_T	851472	G	T	None	None	Rv0756c_Rv0757	None	I	None	1	0	0
851474_A	851474	G	A	None	None	Rv0756c_Rv0757	None	I	None	1	0	0
851475_G	851475	T	G	None	None	Rv0756c_Rv0757	None	I	None	1	0	0
851476_A	851476	G	A	None	None	Rv0756c_Rv0757	None	I	None	1	0	0
851479_C	851479	T	C	None	None	Rv0756c_Rv0757	None	I	None	1	0	0
851483_A	851483	C	A	None	None	Rv0756c_Rv0757	None	I	None	1	0	0
851483_T	851483	C	T	None	None	Rv0756c_Rv0757	None	I	None	1	0	0
851484_C	851484	G	C	None	None	Rv0756c_Rv0757	None	I	None	1	0	0
851494_C	851494	G	C	None	None	Rv0756c_Rv0757	None	I	None	1	0	0
851496_G	851496	A	G	None	None	Rv0756c_Rv0757	None	I	None	1	0	0
851502_T	851502	C	T	None	None	Rv0756c_Rv0757	None	I	None	1	0	0
851508_T	851508	C	T	None	None	Rv0756c_Rv0757	None	I	None	1	0	0
851511_C	851511	T	C	None	None	Rv0756c_Rv0757	None	I	None	1	0	0
851518_G	851518	T	G	None	None	Rv0756c_Rv0757	None	I	None	1	0	0
851523_A	851523	T	A	None	None	Rv0756c_Rv0757	None	I	None	1	0	0
851542_A	851542	G	A	None	None	Rv0756c_Rv0757	None	I	None	1	0	0
851547_T	851547	C	T	None	None	Rv0756c_Rv0757	None	I	None	1	0	0
851548_C	851548	A	C	None	None	Rv0756c_Rv0757	None	I	None	1	0	0
851548_G	851548	A	G	None	None	Rv0756c_Rv0757	None	I	None	1	0	0
851549_T	851549	G	T	None	None	Rv0756c_Rv0757	None	I	None	1	0	0
851562_A	851562	G	A	None	None	Rv0756c_Rv0757	None	I	None	1	0	0
851568_C	851568	T	C	None	None	Rv0756c_Rv0757	None	I	None	1	0	0
851570_T	851570	A	T	None	None	Rv0756c_Rv0757	None	I	None	1	0	0
851576_C	851576	T	C	None	None	Rv0756c_Rv0757	None	I	None	1	0	0
851578_T	851578	C	T	None	None	Rv0756c_Rv0757	None	I	None	1	0	0
851580_T	851580	C	T	None	None	Rv0756c_Rv0757	None	I	None	1	0	0
851581_G	851581	A	G	None	None	Rv0756c_Rv0757	None	I	None	1	0	0
851590_A	851590	G	A	None	None	Rv0756c_Rv0757	None	I	None	1	0	0
851601_C	851601	T	C	None	None	Rv0756c_Rv0757	None	I	None	1	0	0
851602_A	851602	C	A	None	None	Rv0756c_Rv0757	None	I	None	1	0	0
851602_T	851602	C	T	None	None	Rv0756c_Rv0757	None	I	None	1	0	0
851609_C	851609	T	C	Non-Essential	phoP	Rv0757	2	N	M1T	0	0	1
851618_C	851618	G	C	Non-Essential	phoP	Rv0757	11	N	G4A	0	0	1
851619_T	851619	G	T	Non-Essential	phoP	Rv0757	12	S	G4G	0	1	0
851620_C	851620	G	C	Non-Essential	phoP	Rv0757	13	N	V5L	0	0	1
851623_C	851623	G	C	Non-Essential	phoP	Rv0757	16	N	D6H	0	0	1
851627_G	851627	T	G	Non-Essential	phoP	Rv0757	20	N	L7R	0	0	1
851634_C	851634	G	C	Non-Essential	phoP	Rv0757	27	S	T9T	0	1	0
851635_C	851635	G	C	Non-Essential	phoP	Rv0757	28	N	A10P	0	0	1
851636_T	851636	C	T	Non-Essential	phoP	Rv0757	29	N	A10V	0	0	1
851641_G	851641	A	G	Non-Essential	phoP	Rv0757	34	N	T12A	0	0	1
851643_T	851643	C	T	Non-Essential	phoP	Rv0757	36	S	T12T	0	1	0
851644_A	851644	C	A	Non-Essential	phoP	Rv0757	37	N	P13T	0	0	1
851644_T	851644	C	T	Non-Essential	phoP	Rv0757	37	N	P13S	0	0	1
851646_G	851646	A	G	Non-Essential	phoP	Rv0757	39	S	P13P	0	1	0
851647_T	851647	G	T	Non-Essential	phoP	Rv0757	40	N	G14C	0	0	1
851661_G	851661	A	G	Non-Essential	phoP	Rv0757	54	S	T18T	0	1	0
851665_A	851665	G	A	Non-Essential	phoP	Rv0757	58	N	E20K	0	0	1
851666_C	851666	A	C	Non-Essential	phoP	Rv0757	59	N	E20A	0	0	1
851666_G	851666	A	G	Non-Essential	phoP	Rv0757	59	N	E20G	0	0	1
851672_A	851672	G	A	Non-Essential	phoP	Rv0757	65	N	R22H	0	0	1
851673_C	851673	T	C	Non-Essential	phoP	Rv0757	66	S	R22R	0	1	0
851674_C	851674	G	C	Non-Essential	phoP	Rv0757	67	N	V23L	0	0	1
851676_G	851676	C	G	Non-Essential	phoP	Rv0757	69	S	V23V	0	1	0
851680_C	851680	G	C	Non-Essential	phoP	Rv0757	73	N	V25L	0	0	1
851684_C	851684	T	C	Non-Essential	phoP	Rv0757	77	N	V26A	0	0	1
851693_C	851693	A	C	Non-Essential	phoP	Rv0757	86	N	E29A	0	0	1
851696_A	851696	C	A	Non-Essential	phoP	Rv0757	89	N	A30D	0	0	1
851701_G	851701	A	G	Non-Essential	phoP	Rv0757	94	N	I32V	0	0	1
851702_C	851702	T	C	Non-Essential	phoP	Rv0757	95	N	I32T	0	0	1
851707_A	851707	G	A	Non-Essential	phoP	Rv0757	100	N	E34K	0	0	1
851711_A	851711	T	A	Non-Essential	phoP	Rv0757	104	N	L35Q	0	0	1
851729_T	851729	A	T	Non-Essential	phoP	Rv0757	122	N	K41M	0	0	1
851731_G	851731	T	G	Non-Essential	phoP	Rv0757	124	N	F42V	0	0	1
851732_G	851732	T	G	Non-Essential	phoP	Rv0757	125	N	F42C	0	0	1
851736_A	851736	G	A	Non-Essential	phoP	Rv0757	129	S	Q43Q	0	1	0
851739_T	851739	C	T	Non-Essential	phoP	Rv0757	132	S	G44G	0	1	0
851741_G	851741	T	G	Non-Essential	phoP	Rv0757	134	N	F45C	0	0	1
851748_T	851748	C	T	Non-Essential	phoP	Rv0757	141	S	V47V	0	1	0
851751_T	851751	C	T	Non-Essential	phoP	Rv0757	144	S	Y48Y	0	1	0
851754_T	851754	C	T	Non-Essential	phoP	Rv0757	147	S	T49T	0	1	0
851755_A	851755	G	A	Non-Essential	phoP	Rv0757	148	N	A50T	0	0	1
851756_T	851756	C	T	Non-Essential	phoP	Rv0757	149	N	A50V	0	0	1
851762_T	851762	A	T	Non-Essential	phoP	Rv0757	155	N	N52I	0	0	1
851776_G	851776	C	G	Non-Essential	phoP	Rv0757	169	N	L57V	0	0	1
851779_A	851779	G	A	Non-Essential	phoP	Rv0757	172	N	D58N	0	0	1
851783_A	851783	G	A	Non-Essential	phoP	Rv0757	176	N	R59Q	0	0	1
851787_T	851787	C	T	Non-Essential	phoP	Rv0757	180	S	A60A	0	1	0
851788_G	851788	C	G	Non-Essential	phoP	Rv0757	181	N	R61G	0	0	1
851790_C	851790	G	C	Non-Essential	phoP	Rv0757	183	S	R61R	0	1	0
851796_T	851796	C	T	Non-Essential	phoP	Rv0757	189	S	T63T	0	1	0
851797_A	851797	C	A	Non-Essential	phoP	Rv0757	190	S	R64R	0	1	0
851801_T	851801	C	T	Non-Essential	phoP	Rv0757	194	N	P65L	0	0	1
851806_T	851806	G	T	Non-Essential	phoP	Rv0757	199	N	A67S	0	0	1
851820_C	851820	T	C	Non-Essential	phoP	Rv0757	213	S	D71D	0	1	0
851822_G	851822	T	G	Non-Essential	phoP	Rv0757	215	N	V72G	0	0	1
851824_G	851824	A	G	Non-Essential	phoP	Rv0757	217	N	M73V	0	0	1
851825_C	851825	T	C	Non-Essential	phoP	Rv0757	218	N	M73T	0	0	1
851825_G	851825	T	G	Non-Essential	phoP	Rv0757	218	N	M73R	0	0	1
851826_A	851826	G	A	Non-Essential	phoP	Rv0757	219	N	M73I	0	0	1
851826_T	851826	G	T	Non-Essential	phoP	Rv0757	219	N	M73I	0	0	1
851830_T	851830	C	T	Non-Essential	phoP	Rv0757	223	N	P75S	0	0	1
851832_A	851832	C	A	Non-Essential	phoP	Rv0757	225	S	P75P	0	1	0
851840_G	851840	A	G	Non-Essential	phoP	Rv0757	233	N	D78G	0	0	1
851844_A	851844	C	A	Non-Essential	phoP	Rv0757	237	S	G79G	0	1	0
851844_T	851844	C	T	Non-Essential	phoP	Rv0757	237	S	G79G	0	1	0
851850_A	851850	G	A	Non-Essential	phoP	Rv0757	243	S	G81G	0	1	0
851857_T	851857	C	T	Non-Essential	phoP	Rv0757	250	N	R84C	0	0	1
851871_G	851871	C	G	Non-Essential	phoP	Rv0757	264	S	A88A	0	1	0
851876_A	851876	G	A	Non-Essential	phoP	Rv0757	269	N	G90D	0	0	1
851878_G	851878	A	G	Non-Essential	phoP	Rv0757	271	N	I91V	0	0	1
851882_C	851882	A	C	Non-Essential	phoP	Rv0757	275	N	D92A	0	0	1
851889_A	851889	G	A	Non-Essential	phoP	Rv0757	282	S	P94P	0	1	0
851890_A	851890	G	A	Non-Essential	phoP	Rv0757	283	N	A95T	0	0	1
851891_T	851891	C	T	Non-Essential	phoP	Rv0757	284	N	A95V	0	0	1
851895_A	851895	G	A	Non-Essential	phoP	Rv0757	288	S	L96L	0	1	0
851898_T	851898	C	T	Non-Essential	phoP	Rv0757	291	S	F97F	0	1	0
851906_G	851906	C	G	Non-Essential	phoP	Rv0757	299	N	A100G	0	0	1
851907_A	851907	C	A	Non-Essential	phoP	Rv0757	300	S	A100A	0	1	0
851907_T	851907	C	T	Non-Essential	phoP	Rv0757	300	S	A100A	0	1	0
851910_C	851910	T	C	Non-Essential	phoP	Rv0757	303	S	R101R	0	1	0
851911_A	851911	G	A	Non-Essential	phoP	Rv0757	304	N	D102N	0	0	1
851912_C	851912	A	C	Non-Essential	phoP	Rv0757	305	N	D102A	0	0	1
851919_G	851919	A	G	Non-Essential	phoP	Rv0757	312	S	L104L	0	1	0
851933_T	851933	C	T	Non-Essential	phoP	Rv0757	326	N	A109V	0	0	1
851934_T	851934	G	T	Non-Essential	phoP	Rv0757	327	S	A109A	0	1	0
851943_T	851943	C	T	Non-Essential	phoP	Rv0757	336	S	T112T	0	1	0
851944_T	851944	C	T	Non-Essential	phoP	Rv0757	337	S	L113L	0	1	0
851946_A	851946	G	A	Non-Essential	phoP	Rv0757	339	S	L113L	0	1	0
851958_T	851958	C	T	Non-Essential	phoP	Rv0757	351	S	D117D	0	1	0
851961_C	851961	T	C	Non-Essential	phoP	Rv0757	354	S	Y118Y	0	1	0
851971_T	851971	C	T	Non-Essential	phoP	Rv0757	364	N	P122S	0	0	1
851979_G	851979	T	G	Non-Essential	phoP	Rv0757	372	N	S124R	0	0	1
851980_C	851980	T	C	Non-Essential	phoP	Rv0757	373	S	L125L	0	1	0
851980_G	851980	T	G	Non-Essential	phoP	Rv0757	373	N	L125V	0	0	1
851981_C	851981	T	C	Non-Essential	phoP	Rv0757	374	N	L125S	0	0	1
851982_A	851982	G	A	Non-Essential	phoP	Rv0757	375	S	L125L	0	1	0
851982_C	851982	G	C	Non-Essential	phoP	Rv0757	375	N	L125F	0	0	1
851982_T	851982	G	T	Non-Essential	phoP	Rv0757	375	N	L125F	0	0	1
851992_A	851992	G	A	Non-Essential	phoP	Rv0757	385	N	V129M	0	0	1
851997_T	851997	C	T	Non-Essential	phoP	Rv0757	390	S	A130A	0	1	0
852009_T	852009	C	T	Non-Essential	phoP	Rv0757	402	S	V134V	0	1	0
852013_T	852013	C	T	Non-Essential	phoP	Rv0757	406	S	L136L	0	1	0
852013_G	852013	C	G	Non-Essential	phoP	Rv0757	406	N	L136V	0	0	1
852015_A	852015	G	A	Non-Essential	phoP	Rv0757	408	S	L136L	0	1	0
852024_T	852024	G	T	Non-Essential	phoP	Rv0757	417	S	A139A	0	1	0
852036_T	852036	C	T	Non-Essential	phoP	Rv0757	429	S	N143N	0	1	0
852041_G	852041	A	G	Non-Essential	phoP	Rv0757	434	N	E145G	0	0	1
852046_T	852046	C	T	Non-Essential	phoP	Rv0757	439	N	R147C	0	0	1
852048_C	852048	T	C	Non-Essential	phoP	Rv0757	441	S	R147R	0	1	0
852062_G	852062	C	G	Non-Essential	phoP	Rv0757	455	N	T152R	0	0	1
852068_T	852068	C	T	Non-Essential	phoP	Rv0757	461	N	A154V	0	0	1
852082_A	852082	G	A	Non-Essential	phoP	Rv0757	475	N	D159N	0	0	1
852093_A	852093	C	A	Non-Essential	phoP	Rv0757	486	S	T162T	0	1	0
852101_C	852101	T	C	Non-Essential	phoP	Rv0757	494	N	V165A	0	0	1
852111_C	852111	G	C	Non-Essential	phoP	Rv0757	504	S	A168A	0	1	0
852119_T	852119	C	T	Non-Essential	phoP	Rv0757	512	N	P171L	0	0	1
852119_G	852119	C	G	Non-Essential	phoP	Rv0757	512	N	P171R	0	0	1
852145_G	852145	A	G	Non-Essential	phoP	Rv0757	538	N	T180A	0	0	1
852146_A	852146	C	A	Non-Essential	phoP	Rv0757	539	N	T180N	0	0	1
852148_G	852148	C	G	Non-Essential	phoP	Rv0757	541	N	L181V	0	0	1
852186_A	852186	G	A	Non-Essential	phoP	Rv0757	579	S	L193L	0	1	0
852201_C	852201	T	C	Non-Essential	phoP	Rv0757	594	S	I198I	0	1	0
852208_A	852208	C	A	Non-Essential	phoP	Rv0757	601	N	H201N	0	0	1
852210_T	852210	C	T	Non-Essential	phoP	Rv0757	603	S	H201H	0	1	0
852210_G	852210	C	G	Non-Essential	phoP	Rv0757	603	N	H201Q	0	0	1
852217_T	852217	C	T	Non-Essential	phoP	Rv0757	610	N	R204C	0	0	1
852219_G	852219	C	G	Non-Essential	phoP	Rv0757	612	S	R204R	0	1	0
852238_C	852238	G	C	Non-Essential	phoP	Rv0757	631	N	V211L	0	0	1
852239_G	852239	T	G	Non-Essential	phoP	Rv0757	632	N	V211G	0	0	1
852246_T	852246	C	T	Non-Essential	phoP	Rv0757	639	S	V213V	0	1	0
852263_T	852263	C	T	Non-Essential	phoP	Rv0757	656	N	S219L	0	0	1
852264_T	852264	G	T	Non-Essential	phoP	Rv0757	657	S	S219S	0	1	0
852285_G	852285	C	G	Non-Essential	phoP	Rv0757	678	N	D226E	0	0	1
852286_G	852286	A	G	Non-Essential	phoP	Rv0757	679	N	T227A	0	0	1
852288_C	852288	T	C	Non-Essential	phoP	Rv0757	681	S	T227T	0	1	0
852288_G	852288	T	G	Non-Essential	phoP	Rv0757	681	S	T227T	0	1	0
852322_A	852322	G	A	Non-Essential	phoP	Rv0757	715	N	V239M	0	0	1
852327_A	852327	C	A	Non-Essential	phoP	Rv0757	720	S	G240G	0	1	0
852333_C	852333	A	C	Non-Essential	phoP	Rv0757	726	S	V242V	0	1	0
852340_A	852340	G	A	Non-Essential	phoP	Rv0757	733	N	E245K	0	0	1
852346_A	852346	C	A	Non-Essential	phoP	Rv0757	739	S	R247R	0	1	0
852353_C	852353	T	C	None	None	Rv0757_Rv0758	None	I	None	1	0	0
852357_A	852357	G	A	None	None	Rv0757_Rv0758	None	I	None	1	0	0
852358_T	852358	G	T	None	None	Rv0757_Rv0758	None	I	None	1	0	0
852361_A	852361	G	A	None	None	Rv0757_Rv0758	None	I	None	1	0	0
852372_T	852372	C	T	None	None	Rv0757_Rv0758	None	I	None	1	0	0
852375_A	852375	C	A	None	None	Rv0757_Rv0758	None	I	None	1	0	0
852376_C	852376	A	C	None	None	Rv0757_Rv0758	None	I	None	1	0	0
852380_T	852380	C	T	None	None	Rv0757_Rv0758	None	I	None	1	0	0
852381_A	852381	G	A	None	None	Rv0757_Rv0758	None	I	None	1	0	0
852399_A	852399	G	A	Non-Essential	phoR	Rv0758	4	N	A2T	0	0	1
852403_A	852403	G	A	Non-Essential	phoR	Rv0758	8	N	R3K	0	0	1
852426_T	852426	C	T	Non-Essential	phoR	Rv0758	31	S	L11L	0	1	0
852427_C	852427	T	C	Non-Essential	phoR	Rv0758	32	N	L11P	0	0	1
852427_G	852427	T	G	Non-Essential	phoR	Rv0758	32	N	L11R	0	0	1
852430_A	852430	G	A	Non-Essential	phoR	Rv0758	35	N	R12Q	0	0	1
852438_T	852438	C	T	Non-Essential	phoR	Rv0758	43	S	L15L	0	1	0
852438_G	852438	C	G	Non-Essential	phoR	Rv0758	43	N	L15V	0	0	1
852439_C	852439	T	C	Non-Essential	phoR	Rv0758	44	N	L15P	0	0	1
852447_A	852447	G	A	Non-Essential	phoR	Rv0758	52	N	A18T	0	0	1
852447_C	852447	G	C	Non-Essential	phoR	Rv0758	52	N	A18P	0	0	1
852448_T	852448	C	T	Non-Essential	phoR	Rv0758	53	N	A18V	0	0	1
852450_C	852450	A	C	Non-Essential	phoR	Rv0758	55	N	T19P	0	0	1
852450_G	852450	A	G	Non-Essential	phoR	Rv0758	55	N	T19A	0	0	1
852451_T	852451	C	T	Non-Essential	phoR	Rv0758	56	N	T19M	0	0	1
852452_A	852452	G	A	Non-Essential	phoR	Rv0758	57	S	T19T	0	1	0
852458_T	852458	C	T	Non-Essential	phoR	Rv0758	63	S	I21I	0	1	0
852460_C	852460	T	C	Non-Essential	phoR	Rv0758	65	N	L22P	0	0	1
852460_G	852460	T	G	Non-Essential	phoR	Rv0758	65	N	L22R	0	0	1
852463_C	852463	T	C	Non-Essential	phoR	Rv0758	68	N	V23A	0	0	1
852468_C	852468	A	C	Non-Essential	phoR	Rv0758	73	N	T25P	0	0	1
852469_A	852469	C	A	Non-Essential	phoR	Rv0758	74	N	T25N	0	0	1
852470_G	852470	T	G	Non-Essential	phoR	Rv0758	75	S	T25T	0	1	0
852472_A	852472	G	A	Non-Essential	phoR	Rv0758	77	N	G26E	0	0	1
852472_T	852472	G	T	Non-Essential	phoR	Rv0758	77	N	G26V	0	0	1
852474_T	852474	C	T	Non-Essential	phoR	Rv0758	79	N	L27F	0	0	1
852475_A	852475	T	A	Non-Essential	phoR	Rv0758	80	N	L27H	0	0	1
852477_A	852477	G	A	Non-Essential	phoR	Rv0758	82	N	V28M	0	0	1
852479_A	852479	G	A	Non-Essential	phoR	Rv0758	84	S	V28V	0	1	0
852483_G	852483	T	G	Non-Essential	phoR	Rv0758	88	N	S30A	0	0	1
852484_T	852484	C	T	Non-Essential	phoR	Rv0758	89	N	S30L	0	0	1
852486_A	852486	G	A	Non-Essential	phoR	Rv0758	91	N	G31R	0	0	1
852486_T	852486	G	T	Non-Essential	phoR	Rv0758	91	N	G31W	0	0	1
852487_T	852487	G	T	Non-Essential	phoR	Rv0758	92	N	G31V	0	0	1
852493_T	852493	C	T	Non-Essential	phoR	Rv0758	98	N	A33V	0	0	1
852495_C	852495	G	C	Non-Essential	phoR	Rv0758	100	N	V34L	0	0	1
852495_T	852495	G	T	Non-Essential	phoR	Rv0758	100	N	V34F	0	0	1
852496_G	852496	T	G	Non-Essential	phoR	Rv0758	101	N	V34G	0	0	1
852497_T	852497	C	T	Non-Essential	phoR	Rv0758	102	S	V34V	0	1	0
852499_A	852499	C	A	Non-Essential	phoR	Rv0758	104	N	T35N	0	0	1
852500_G	852500	C	G	Non-Essential	phoR	Rv0758	105	S	T35T	0	1	0
852501_G	852501	T	G	Non-Essential	phoR	Rv0758	106	N	S36A	0	0	1
852504_G	852504	A	G	Non-Essential	phoR	Rv0758	109	N	M37V	0	0	1
852505_C	852505	T	C	Non-Essential	phoR	Rv0758	110	N	M37T	0	0	1
852508_C	852508	T	C	Non-Essential	phoR	Rv0758	113	N	L38S	0	0	1
852513_A	852513	C	A	Non-Essential	phoR	Rv0758	118	N	H40N	0	0	1
852514_G	852514	A	G	Non-Essential	phoR	Rv0758	119	N	H40R	0	0	1
852519_T	852519	C	T	Non-Essential	phoR	Rv0758	124	S	L42L	0	1	0
852522_C	852522	A	C	Non-Essential	phoR	Rv0758	127	N	T43P	0	0	1
852528_T	852528	C	T	Non-Essential	phoR	Rv0758	133	N	R45W	0	0	1
852529_A	852529	G	A	Non-Essential	phoR	Rv0758	134	N	R45Q	0	0	1
852533_T	852533	C	T	Non-Essential	phoR	Rv0758	138	S	I46I	0	1	0
852533_G	852533	C	G	Non-Essential	phoR	Rv0758	138	N	I46M	0	0	1
852534_C	852534	G	C	Non-Essential	phoR	Rv0758	139	N	D47H	0	0	1
852535_G	852535	A	G	Non-Essential	phoR	Rv0758	140	N	D47G	0	0	1
852537_T	852537	C	T	Non-Essential	phoR	Rv0758	142	N	R48W	0	0	1
852538_A	852538	G	A	Non-Essential	phoR	Rv0758	143	N	R48Q	0	0	1
852538_T	852538	G	T	Non-Essential	phoR	Rv0758	143	N	R48L	0	0	1
852542_A	852542	G	A	Non-Essential	phoR	Rv0758	147	S	V49V	0	1	0
852543_G	852543	T	G	Non-Essential	phoR	Rv0758	148	N	L50V	0	0	1
852546_T	852546	C	T	Non-Essential	phoR	Rv0758	151	N	L51F	0	0	1
852552_A	852552	G	A	Non-Essential	phoR	Rv0758	157	N	E53K	0	0	1
852553_C	852553	A	C	Non-Essential	phoR	Rv0758	158	N	E53A	0	0	1
852553_G	852553	A	G	Non-Essential	phoR	Rv0758	158	N	E53G	0	0	1
852554_C	852554	A	C	Non-Essential	phoR	Rv0758	159	N	E53D	0	0	1
852556_T	852556	C	T	Non-Essential	phoR	Rv0758	161	N	A54V	0	0	1
852564_G	852564	T	G	Non-Essential	phoR	Rv0758	169	N	W57G	0	0	1
852566_A	852566	G	A	Non-Essential	phoR	Rv0758	171	N	W57*	0	0	1
852571_C	852571	A	C	Non-Essential	phoR	Rv0758	176	N	Q59P	0	0	1
852575_T	852575	C	T	Non-Essential	phoR	Rv0758	180	S	I60I	0	1	0
852577_A	852577	C	A	Non-Essential	phoR	Rv0758	182	N	T61K	0	0	1
852577_G	852577	C	G	Non-Essential	phoR	Rv0758	182	N	T61R	0	0	1
852579_T	852579	C	T	Non-Essential	phoR	Rv0758	184	S	L62L	0	1	0
852581_A	852581	G	A	Non-Essential	phoR	Rv0758	186	S	L62L	0	1	0
852582_A	852582	C	A	Non-Essential	phoR	Rv0758	187	N	P63T	0	0	1
852582_T	852582	C	T	Non-Essential	phoR	Rv0758	187	N	P63S	0	0	1
852583_T	852583	C	T	Non-Essential	phoR	Rv0758	188	N	P63L	0	0	1
852594_T	852594	G	T	Non-Essential	phoR	Rv0758	199	N	D67Y	0	0	1
852595_C	852595	A	C	Non-Essential	phoR	Rv0758	200	N	D67A	0	0	1
852595_G	852595	A	G	Non-Essential	phoR	Rv0758	200	N	D67G	0	0	1
852598_T	852598	C	T	Non-Essential	phoR	Rv0758	203	N	P68L	0	0	1
852600_C	852600	T	C	Non-Essential	phoR	Rv0758	205	N	Y69H	0	0	1
852600_G	852600	T	G	Non-Essential	phoR	Rv0758	205	N	Y69D	0	0	1
852601_G	852601	A	G	Non-Essential	phoR	Rv0758	206	N	Y69C	0	0	1
852602_T	852602	C	T	Non-Essential	phoR	Rv0758	207	S	Y69Y	0	1	0
852603_T	852603	C	T	Non-Essential	phoR	Rv0758	208	N	P70S	0	0	1
852604_T	852604	C	T	Non-Essential	phoR	Rv0758	209	N	P70L	0	0	1
852604_G	852604	C	G	Non-Essential	phoR	Rv0758	209	N	P70R	0	0	1
852605_G	852605	T	G	Non-Essential	phoR	Rv0758	210	S	P70P	0	1	0
852606_A	852606	G	A	Non-Essential	phoR	Rv0758	211	N	G71S	0	0	1
852607_A	852607	G	A	Non-Essential	phoR	Rv0758	212	N	G71D	0	0	1
852607_C	852607	G	C	Non-Essential	phoR	Rv0758	212	N	G71A	0	0	1
852607_T	852607	G	T	Non-Essential	phoR	Rv0758	212	N	G71V	0	0	1
852610_G	852610	A	G	Non-Essential	phoR	Rv0758	215	N	H72R	0	0	1
852613_C	852613	A	C	Non-Essential	phoR	Rv0758	218	N	N73T	0	0	1
852613_G	852613	A	G	Non-Essential	phoR	Rv0758	218	N	N73S	0	0	1
852614_G	852614	C	G	Non-Essential	phoR	Rv0758	219	N	N73K	0	0	1
852615_A	852615	C	A	Non-Essential	phoR	Rv0758	220	N	P74T	0	0	1
852615_T	852615	C	T	Non-Essential	phoR	Rv0758	220	N	P74S	0	0	1
852616_A	852616	C	A	Non-Essential	phoR	Rv0758	221	N	P74H	0	0	1
852616_T	852616	C	T	Non-Essential	phoR	Rv0758	221	N	P74L	0	0	1
852616_G	852616	C	G	Non-Essential	phoR	Rv0758	221	N	P74R	0	0	1
852618_A	852618	G	A	Non-Essential	phoR	Rv0758	223	N	D75N	0	0	1
852619_G	852619	A	G	Non-Essential	phoR	Rv0758	224	N	D75G	0	0	1
852620_C	852620	T	C	Non-Essential	phoR	Rv0758	225	S	D75D	0	1	0
852622_A	852622	G	A	Non-Essential	phoR	Rv0758	227	N	R76Q	0	0	1
852624_T	852624	C	T	Non-Essential	phoR	Rv0758	229	N	P77S	0	0	1
852625_T	852625	C	T	Non-Essential	phoR	Rv0758	230	N	P77L	0	0	1
852626_C	852626	G	C	Non-Essential	phoR	Rv0758	231	S	P77P	0	1	0
852627_T	852627	C	T	Non-Essential	phoR	Rv0758	232	N	P78S	0	0	1
852627_G	852627	C	G	Non-Essential	phoR	Rv0758	232	N	P78A	0	0	1
852628_T	852628	C	T	Non-Essential	phoR	Rv0758	233	N	P78L	0	0	1
852628_G	852628	C	G	Non-Essential	phoR	Rv0758	233	N	P78R	0	0	1
852630_G	852630	T	G	Non-Essential	phoR	Rv0758	235	N	S79A	0	0	1
852634_C	852634	G	C	Non-Essential	phoR	Rv0758	239	N	R80T	0	0	1
852634_T	852634	G	T	Non-Essential	phoR	Rv0758	239	N	R80M	0	0	1
852636_C	852636	T	C	Non-Essential	phoR	Rv0758	241	N	F81L	0	0	1
852636_G	852636	T	G	Non-Essential	phoR	Rv0758	241	N	F81V	0	0	1
852637_C	852637	T	C	Non-Essential	phoR	Rv0758	242	N	F81S	0	0	1
852637_G	852637	T	G	Non-Essential	phoR	Rv0758	242	N	F81C	0	0	1
852641_T	852641	C	T	Non-Essential	phoR	Rv0758	246	S	Y82Y	0	1	0
852642_T	852642	G	T	Non-Essential	phoR	Rv0758	247	N	V83F	0	0	1
852643_C	852643	T	C	Non-Essential	phoR	Rv0758	248	N	V83A	0	0	1
852645_A	852645	C	A	Non-Essential	phoR	Rv0758	250	S	R84R	0	1	0
852646_T	852646	G	T	Non-Essential	phoR	Rv0758	251	N	R84L	0	0	1
852662_A	852662	C	A	Non-Essential	phoR	Rv0758	267	N	D89E	0	0	1
852662_T	852662	C	T	Non-Essential	phoR	Rv0758	267	S	D89D	0	1	0
852663_A	852663	G	A	Non-Essential	phoR	Rv0758	268	N	G90S	0	0	1
852663_C	852663	G	C	Non-Essential	phoR	Rv0758	268	N	G90R	0	0	1
852664_A	852664	G	A	Non-Essential	phoR	Rv0758	269	N	G90D	0	0	1
852664_T	852664	G	T	Non-Essential	phoR	Rv0758	269	N	G90V	0	0	1
852665_T	852665	C	T	Non-Essential	phoR	Rv0758	270	S	G90G	0	1	0
852670_A	852670	G	A	Non-Essential	phoR	Rv0758	275	N	S92N	0	0	1
852676_T	852676	C	T	Non-Essential	phoR	Rv0758	281	N	T94M	0	0	1
852676_G	852676	C	G	Non-Essential	phoR	Rv0758	281	N	T94R	0	0	1
852679_G	852679	C	G	Non-Essential	phoR	Rv0758	284	N	A95G	0	0	1
852682_A	852682	T	A	Non-Essential	phoR	Rv0758	287	N	L96H	0	0	1
852682_C	852682	T	C	Non-Essential	phoR	Rv0758	287	N	L96P	0	0	1
852682_G	852682	T	G	Non-Essential	phoR	Rv0758	287	N	L96R	0	0	1
852685_G	852685	A	G	Non-Essential	phoR	Rv0758	290	N	N97S	0	0	1
852687_A	852687	G	A	Non-Essential	phoR	Rv0758	292	N	D98N	0	0	1
852688_G	852688	A	G	Non-Essential	phoR	Rv0758	293	N	D98G	0	0	1
852689_A	852689	C	A	Non-Essential	phoR	Rv0758	294	N	D98E	0	0	1
852689_T	852689	C	T	Non-Essential	phoR	Rv0758	294	S	D98D	0	1	0
852690_G	852690	A	G	Non-Essential	phoR	Rv0758	295	N	N99D	0	0	1
852695_G	852695	T	G	Non-Essential	phoR	Rv0758	300	S	T100T	0	1	0
852697_T	852697	C	T	Non-Essential	phoR	Rv0758	302	N	A101V	0	0	1
852697_G	852697	C	G	Non-Essential	phoR	Rv0758	302	N	A101G	0	0	1
852698_A	852698	C	A	Non-Essential	phoR	Rv0758	303	S	A101A	0	1	0
852698_T	852698	C	T	Non-Essential	phoR	Rv0758	303	S	A101A	0	1	0
852698_G	852698	C	G	Non-Essential	phoR	Rv0758	303	S	A101A	0	1	0
852700_G	852700	T	G	Non-Essential	phoR	Rv0758	305	N	I102R	0	0	1
852703_T	852703	C	T	Non-Essential	phoR	Rv0758	308	N	P103L	0	0	1
852706_T	852706	C	T	Non-Essential	phoR	Rv0758	311	N	A104V	0	0	1
852709_C	852709	T	C	Non-Essential	phoR	Rv0758	314	N	V105A	0	0	1
852709_G	852709	T	G	Non-Essential	phoR	Rv0758	314	N	V105G	0	0	1
852711_T	852711	C	T	Non-Essential	phoR	Rv0758	316	N	P106S	0	0	1
852712_T	852712	C	T	Non-Essential	phoR	Rv0758	317	N	P106L	0	0	1
852716_T	852716	C	T	Non-Essential	phoR	Rv0758	321	S	A107A	0	1	0
852717_C	852717	A	C	Non-Essential	phoR	Rv0758	322	N	N108H	0	0	1
852720_C	852720	A	C	Non-Essential	phoR	Rv0758	325	N	N109H	0	0	1
852720_G	852720	A	G	Non-Essential	phoR	Rv0758	325	N	N109D	0	0	1
852721_G	852721	A	G	Non-Essential	phoR	Rv0758	326	N	N109S	0	0	1
852722_G	852722	T	G	Non-Essential	phoR	Rv0758	327	N	N109K	0	0	1
852723_A	852723	G	A	Non-Essential	phoR	Rv0758	328	N	D110N	0	0	1
852726_A	852726	G	A	Non-Essential	phoR	Rv0758	331	N	V111I	0	0	1
852727_C	852727	T	C	Non-Essential	phoR	Rv0758	332	N	V111A	0	0	1
852727_G	852727	T	G	Non-Essential	phoR	Rv0758	332	N	V111G	0	0	1
852728_T	852728	C	T	Non-Essential	phoR	Rv0758	333	S	V111V	0	1	0
852729_T	852729	G	T	Non-Essential	phoR	Rv0758	334	N	G112C	0	0	1
852732_T	852732	C	T	Non-Essential	phoR	Rv0758	337	N	R113W	0	0	1
852736_C	852736	A	C	Non-Essential	phoR	Rv0758	341	N	H114P	0	0	1
852736_G	852736	A	G	Non-Essential	phoR	Rv0758	341	N	H114R	0	0	1
852746_C	852746	G	C	Non-Essential	phoR	Rv0758	351	S	T117T	0	1	0
852747_T	852747	C	T	Non-Essential	phoR	Rv0758	352	S	L118L	0	1	0
852748_C	852748	T	C	Non-Essential	phoR	Rv0758	353	N	L118P	0	0	1
852748_G	852748	T	G	Non-Essential	phoR	Rv0758	353	N	L118R	0	0	1
852749_A	852749	G	A	Non-Essential	phoR	Rv0758	354	S	L118L	0	1	0
852753_C	852753	T	C	Non-Essential	phoR	Rv0758	358	N	S120P	0	0	1
852771_G	852771	A	G	Non-Essential	phoR	Rv0758	376	N	T126A	0	0	1
852772_A	852772	C	A	Non-Essential	phoR	Rv0758	377	N	T126N	0	0	1
852772_G	852772	C	G	Non-Essential	phoR	Rv0758	377	N	T126S	0	0	1
852774_C	852774	T	C	Non-Essential	phoR	Rv0758	379	S	L127L	0	1	0
852775_C	852775	T	C	Non-Essential	phoR	Rv0758	380	N	L127S	0	0	1
852776_G	852776	A	G	Non-Essential	phoR	Rv0758	381	S	L127L	0	1	0
852780_A	852780	C	A	Non-Essential	phoR	Rv0758	385	N	R129S	0	0	1
852780_T	852780	C	T	Non-Essential	phoR	Rv0758	385	N	R129C	0	0	1
852782_A	852782	C	A	Non-Essential	phoR	Rv0758	387	S	R129R	0	1	0
852782_T	852782	C	T	Non-Essential	phoR	Rv0758	387	S	R129R	0	1	0
852783_A	852783	G	A	Non-Essential	phoR	Rv0758	388	N	A130T	0	0	1
852784_A	852784	C	A	Non-Essential	phoR	Rv0758	389	N	A130E	0	0	1
852784_T	852784	C	T	Non-Essential	phoR	Rv0758	389	N	A130V	0	0	1
852791_T	852791	G	T	Non-Essential	phoR	Rv0758	396	S	S132S	0	1	0
852792_A	852792	G	A	Non-Essential	phoR	Rv0758	397	N	V133M	0	0	1
852792_C	852792	G	C	Non-Essential	phoR	Rv0758	397	N	V133L	0	0	1
852793_C	852793	T	C	Non-Essential	phoR	Rv0758	398	N	V133A	0	0	1
852796_T	852796	G	T	Non-Essential	phoR	Rv0758	401	N	R134L	0	0	1
852799_T	852799	C	T	Non-Essential	phoR	Rv0758	404	N	A135V	0	0	1
852802_G	852802	C	G	Non-Essential	phoR	Rv0758	407	N	S136W	0	0	1
852807_A	852807	G	A	Non-Essential	phoR	Rv0758	412	N	G138S	0	0	1
852809_T	852809	C	T	Non-Essential	phoR	Rv0758	414	S	G138G	0	1	0
852814_C	852814	T	C	Non-Essential	phoR	Rv0758	419	N	L140S	0	0	1
852815_T	852815	G	T	Non-Essential	phoR	Rv0758	420	N	L140F	0	0	1
852816_G	852816	A	G	Non-Essential	phoR	Rv0758	421	N	T141A	0	0	1
852822_T	852822	G	T	Non-Essential	phoR	Rv0758	427	N	V143F	0	0	1
852823_C	852823	T	C	Non-Essential	phoR	Rv0758	428	N	V143A	0	0	1
852823_G	852823	T	G	Non-Essential	phoR	Rv0758	428	N	V143G	0	0	1
852827_G	852827	C	G	Non-Essential	phoR	Rv0758	432	S	A144A	0	1	0
852828_C	852828	A	C	Non-Essential	phoR	Rv0758	433	N	I145L	0	0	1
852828_G	852828	A	G	Non-Essential	phoR	Rv0758	433	N	I145V	0	0	1
852830_G	852830	T	G	Non-Essential	phoR	Rv0758	435	N	I145M	0	0	1
852832_C	852832	A	C	Non-Essential	phoR	Rv0758	437	N	D146A	0	0	1
852834_T	852834	C	T	Non-Essential	phoR	Rv0758	439	S	L147L	0	1	0
852834_G	852834	C	G	Non-Essential	phoR	Rv0758	439	N	L147V	0	0	1
852835_C	852835	T	C	Non-Essential	phoR	Rv0758	440	N	L147P	0	0	1
852837_T	852837	G	T	Non-Essential	phoR	Rv0758	442	N	A148S	0	0	1
852838_T	852838	C	T	Non-Essential	phoR	Rv0758	443	N	A148V	0	0	1
852840_T	852840	G	T	Non-Essential	phoR	Rv0758	445	N	D149Y	0	0	1
852843_T	852843	G	T	Non-Essential	phoR	Rv0758	448	N	V150F	0	0	1
852844_G	852844	T	G	Non-Essential	phoR	Rv0758	449	N	V150G	0	0	1
852845_T	852845	C	T	Non-Essential	phoR	Rv0758	450	S	V150V	0	1	0
852846_T	852846	C	T	Non-Essential	phoR	Rv0758	451	N	R151W	0	0	1
852849_C	852849	A	C	Non-Essential	phoR	Rv0758	454	N	S152R	0	0	1
852852_G	852852	A	G	Non-Essential	phoR	Rv0758	457	N	T153A	0	0	1
852853_T	852853	C	T	Non-Essential	phoR	Rv0758	458	N	T153I	0	0	1
852854_T	852854	C	T	Non-Essential	phoR	Rv0758	459	S	T153T	0	1	0
852855_A	852855	G	A	Non-Essential	phoR	Rv0758	460	N	V154M	0	0	1
852855_T	852855	G	T	Non-Essential	phoR	Rv0758	460	N	V154L	0	0	1
852856_C	852856	T	C	Non-Essential	phoR	Rv0758	461	N	V154A	0	0	1
852861_C	852861	T	C	Non-Essential	phoR	Rv0758	466	N	S156P	0	0	1
852864_A	852864	C	A	Non-Essential	phoR	Rv0758	469	N	L157M	0	0	1
852865_C	852865	T	C	Non-Essential	phoR	Rv0758	470	N	L157P	0	0	1
852865_G	852865	T	G	Non-Essential	phoR	Rv0758	470	N	L157R	0	0	1
852869_T	852869	G	T	Non-Essential	phoR	Rv0758	474	S	V158V	0	1	0
852873_G	852873	T	G	Non-Essential	phoR	Rv0758	478	N	L160V	0	0	1
852877_C	852877	A	C	Non-Essential	phoR	Rv0758	482	N	Q161P	0	0	1
852877_G	852877	A	G	Non-Essential	phoR	Rv0758	482	N	Q161R	0	0	1
852878_C	852878	G	C	Non-Essential	phoR	Rv0758	483	N	Q161H	0	0	1
852878_T	852878	G	T	Non-Essential	phoR	Rv0758	483	N	Q161H	0	0	1
852879_A	852879	G	A	Non-Essential	phoR	Rv0758	484	N	V162I	0	0	1
852879_T	852879	G	T	Non-Essential	phoR	Rv0758	484	N	V162F	0	0	1
852885_C	852885	A	C	Non-Essential	phoR	Rv0758	490	N	I164L	0	0	1
852887_C	852887	A	C	Non-Essential	phoR	Rv0758	492	S	I164I	0	1	0
852888_A	852888	G	A	Non-Essential	phoR	Rv0758	493	N	G165S	0	0	1
852888_T	852888	G	T	Non-Essential	phoR	Rv0758	493	N	G165C	0	0	1
852891_C	852891	A	C	Non-Essential	phoR	Rv0758	496	N	S166R	0	0	1
852894_A	852894	G	A	Non-Essential	phoR	Rv0758	499	N	A167T	0	0	1
852897_A	852897	G	A	Non-Essential	phoR	Rv0758	502	N	V168M	0	0	1
852906_T	852906	G	T	Non-Essential	phoR	Rv0758	511	N	V171F	0	0	1
852908_T	852908	C	T	Non-Essential	phoR	Rv0758	513	S	V171V	0	1	0
852910_A	852910	C	A	Non-Essential	phoR	Rv0758	515	N	P172H	0	0	1
852910_T	852910	C	T	Non-Essential	phoR	Rv0758	515	N	P172L	0	0	1
852911_T	852911	C	T	Non-Essential	phoR	Rv0758	516	S	P172P	0	1	0
852912_A	852912	G	A	Non-Essential	phoR	Rv0758	517	N	G173R	0	0	1
852919_G	852919	C	G	Non-Essential	phoR	Rv0758	524	N	A175G	0	0	1
852921_T	852921	G	T	Non-Essential	phoR	Rv0758	526	N	G176C	0	0	1
852922_T	852922	G	T	Non-Essential	phoR	Rv0758	527	N	G176V	0	0	1
852925_C	852925	A	C	Non-Essential	phoR	Rv0758	530	N	Y177S	0	0	1
852926_T	852926	C	T	Non-Essential	phoR	Rv0758	531	S	Y177Y	0	1	0
852927_A	852927	G	A	Non-Essential	phoR	Rv0758	532	N	A178T	0	0	1
852928_T	852928	C	T	Non-Essential	phoR	Rv0758	533	N	A178V	0	0	1
852930_A	852930	G	A	Non-Essential	phoR	Rv0758	535	N	V179M	0	0	1
852931_G	852931	T	G	Non-Essential	phoR	Rv0758	536	N	V179G	0	0	1
852934_C	852934	T	C	Non-Essential	phoR	Rv0758	539	N	V180A	0	0	1
852940_C	852940	G	C	Non-Essential	phoR	Rv0758	545	N	R182P	0	0	1
852942_C	852942	A	C	Non-Essential	phoR	Rv0758	547	N	S183R	0	0	1
852942_G	852942	A	G	Non-Essential	phoR	Rv0758	547	N	S183G	0	0	1
852946_A	852946	T	A	Non-Essential	phoR	Rv0758	551	N	L184Q	0	0	1
852946_C	852946	T	C	Non-Essential	phoR	Rv0758	551	N	L184P	0	0	1
852946_G	852946	T	G	Non-Essential	phoR	Rv0758	551	N	L184R	0	0	1
852948_A	852948	C	A	Non-Essential	phoR	Rv0758	553	S	R185R	0	1	0
852948_T	852948	C	T	Non-Essential	phoR	Rv0758	553	N	R185W	0	0	1
852952_T	852952	C	T	Non-Essential	phoR	Rv0758	557	N	P186L	0	0	1
852953_T	852953	G	T	Non-Essential	phoR	Rv0758	558	S	P186P	0	1	0
852957_C	852957	G	C	Non-Essential	phoR	Rv0758	562	N	A188P	0	0	1
852958_A	852958	C	A	Non-Essential	phoR	Rv0758	563	N	A188E	0	0	1
852958_T	852958	C	T	Non-Essential	phoR	Rv0758	563	N	A188V	0	0	1
852959_G	852959	A	G	Non-Essential	phoR	Rv0758	564	S	A188A	0	1	0
852961_G	852961	A	G	Non-Essential	phoR	Rv0758	566	N	E189G	0	0	1
852963_C	852963	T	C	Non-Essential	phoR	Rv0758	568	N	F190L	0	0	1
852963_G	852963	T	G	Non-Essential	phoR	Rv0758	568	N	F190V	0	0	1
852966_A	852966	G	A	Non-Essential	phoR	Rv0758	571	N	E191K	0	0	1
852970_C	852970	A	C	Non-Essential	phoR	Rv0758	575	N	Q192P	0	0	1
852972_C	852972	A	C	Non-Essential	phoR	Rv0758	577	N	T193P	0	0	1
852975_A	852975	G	A	Non-Essential	phoR	Rv0758	580	N	A194T	0	0	1
852976_T	852976	C	T	Non-Essential	phoR	Rv0758	581	N	A194V	0	0	1
852976_G	852976	C	G	Non-Essential	phoR	Rv0758	581	N	A194G	0	0	1
852977_T	852977	C	T	Non-Essential	phoR	Rv0758	582	S	A194A	0	1	0
852982_A	852982	C	A	Non-Essential	phoR	Rv0758	587	N	A196E	0	0	1
852982_T	852982	C	T	Non-Essential	phoR	Rv0758	587	N	A196V	0	0	1
852984_G	852984	A	G	Non-Essential	phoR	Rv0758	589	N	I197V	0	0	1
852987_A	852987	G	A	Non-Essential	phoR	Rv0758	592	N	G198S	0	0	1
852988_A	852988	G	A	Non-Essential	phoR	Rv0758	593	N	G198D	0	0	1
852991_T	852991	C	T	Non-Essential	phoR	Rv0758	596	N	A199V	0	0	1
852993_A	852993	G	A	Non-Essential	phoR	Rv0758	598	N	G200R	0	0	1
852993_C	852993	G	C	Non-Essential	phoR	Rv0758	598	N	G200R	0	0	1
852994_A	852994	G	A	Non-Essential	phoR	Rv0758	599	N	G200E	0	0	1
852994_C	852994	G	C	Non-Essential	phoR	Rv0758	599	N	G200A	0	0	1
852994_T	852994	G	T	Non-Essential	phoR	Rv0758	599	N	G200V	0	0	1
852995_A	852995	G	A	Non-Essential	phoR	Rv0758	600	S	G200G	0	1	0
852997_C	852997	A	C	Non-Essential	phoR	Rv0758	602	N	Q201P	0	0	1
853007_A	853007	C	A	Non-Essential	phoR	Rv0758	612	S	R204R	0	1	0
853007_T	853007	C	T	Non-Essential	phoR	Rv0758	612	S	R204R	0	1	0
853012_C	853012	T	C	Non-Essential	phoR	Rv0758	617	N	V206A	0	0	1
853013_T	853013	C	T	Non-Essential	phoR	Rv0758	618	S	V206V	0	1	0
853014_A	853014	C	A	Non-Essential	phoR	Rv0758	619	N	P207T	0	0	1
853014_T	853014	C	T	Non-Essential	phoR	Rv0758	619	N	P207S	0	0	1
853020_G	853020	T	G	Non-Essential	phoR	Rv0758	625	N	W209G	0	0	1
853024_C	853024	A	C	Non-Essential	phoR	Rv0758	629	N	H210P	0	0	1
853024_G	853024	A	G	Non-Essential	phoR	Rv0758	629	N	H210R	0	0	1
853028_A	853028	G	A	Non-Essential	phoR	Rv0758	633	S	P211P	0	1	0
853038_A	853038	G	A	Non-Essential	phoR	Rv0758	643	N	V215I	0	0	1
853038_T	853038	G	T	Non-Essential	phoR	Rv0758	643	N	V215F	0	0	1
853040_T	853040	C	T	Non-Essential	phoR	Rv0758	645	S	V215V	0	1	0
853043_T	853043	C	T	Non-Essential	phoR	Rv0758	648	S	G216G	0	1	0
853044_G	853044	C	G	Non-Essential	phoR	Rv0758	649	N	R217G	0	0	1
853047_A	853047	C	A	Non-Essential	phoR	Rv0758	652	N	L218I	0	0	1
853056_A	853056	G	A	Non-Essential	phoR	Rv0758	661	N	A221T	0	0	1
853057_A	853057	C	A	Non-Essential	phoR	Rv0758	662	N	A221E	0	0	1
853057_T	853057	C	T	Non-Essential	phoR	Rv0758	662	N	A221V	0	0	1
853059_T	853059	C	T	Non-Essential	phoR	Rv0758	664	N	L222F	0	0	1
853065_A	853065	G	A	Non-Essential	phoR	Rv0758	670	N	G224R	0	0	1
853066_T	853066	G	T	Non-Essential	phoR	Rv0758	671	N	G224V	0	0	1
853074_C	853074	G	C	Non-Essential	phoR	Rv0758	679	N	A227P	0	0	1
853075_A	853075	C	A	Non-Essential	phoR	Rv0758	680	N	A227E	0	0	1
853081_G	853081	T	G	Non-Essential	phoR	Rv0758	686	N	I229S	0	0	1
853084_C	853084	A	C	Non-Essential	phoR	Rv0758	689	N	Q230P	0	0	1
853084_G	853084	A	G	Non-Essential	phoR	Rv0758	689	N	Q230R	0	0	1
853087_A	853087	G	A	Non-Essential	phoR	Rv0758	692	N	R231Q	0	0	1
853089_A	853089	G	A	Non-Essential	phoR	Rv0758	694	N	A232T	0	0	1
853089_T	853089	G	T	Non-Essential	phoR	Rv0758	694	N	A232S	0	0	1
853090_A	853090	C	A	Non-Essential	phoR	Rv0758	695	N	A232E	0	0	1
853090_T	853090	C	T	Non-Essential	phoR	Rv0758	695	N	A232V	0	0	1
853094_T	853094	G	T	Non-Essential	phoR	Rv0758	699	S	V233V	0	1	0
853095_A	853095	G	A	Non-Essential	phoR	Rv0758	700	N	A234T	0	0	1
853096_T	853096	C	T	Non-Essential	phoR	Rv0758	701	N	A234V	0	0	1
853098_G	853098	T	G	Non-Essential	phoR	Rv0758	703	N	S235A	0	0	1
853114_T	853114	C	T	Non-Essential	phoR	Rv0758	719	N	A240V	0	0	1
853123_T	853123	C	T	Non-Essential	phoR	Rv0758	728	N	A243V	0	0	1
853124_T	853124	C	T	Non-Essential	phoR	Rv0758	729	S	A243A	0	1	0
853125_T	853125	C	T	Non-Essential	phoR	Rv0758	730	N	R244W	0	0	1
853129_C	853129	A	C	Non-Essential	phoR	Rv0758	734	N	D245A	0	0	1
853139_T	853139	C	T	Non-Essential	phoR	Rv0758	744	S	D248D	0	1	0
853140_T	853140	C	T	Non-Essential	phoR	Rv0758	745	N	R249W	0	0	1
853141_A	853141	G	A	Non-Essential	phoR	Rv0758	746	N	R249Q	0	0	1
853148_G	853148	A	G	Non-Essential	phoR	Rv0758	753	S	R251R	0	1	0
853149_A	853149	C	A	Non-Essential	phoR	Rv0758	754	N	Q252K	0	0	1
853152_G	853152	T	G	Non-Essential	phoR	Rv0758	757	N	F253V	0	0	1
853153_G	853153	T	G	Non-Essential	phoR	Rv0758	758	N	F253C	0	0	1
853155_C	853155	A	C	Non-Essential	phoR	Rv0758	760	N	I254L	0	0	1
853155_G	853155	A	G	Non-Essential	phoR	Rv0758	760	N	I254V	0	0	1
853159_T	853159	C	T	Non-Essential	phoR	Rv0758	764	N	T255I	0	0	1
853161_T	853161	G	T	Non-Essential	phoR	Rv0758	766	N	D256Y	0	0	1
853162_T	853162	A	T	Non-Essential	phoR	Rv0758	767	N	D256V	0	0	1
853163_A	853163	C	A	Non-Essential	phoR	Rv0758	768	N	D256E	0	0	1
853163_T	853163	C	T	Non-Essential	phoR	Rv0758	768	S	D256D	0	1	0
853164_A	853164	G	A	Non-Essential	phoR	Rv0758	769	N	A257T	0	0	1
853166_A	853166	C	A	Non-Essential	phoR	Rv0758	771	S	A257A	0	1	0
853167_G	853167	A	G	Non-Essential	phoR	Rv0758	772	N	S258G	0	0	1
853178_A	853178	G	A	Non-Essential	phoR	Rv0758	783	S	L261L	0	1	0
853179_T	853179	C	T	Non-Essential	phoR	Rv0758	784	N	R262C	0	0	1
853180_A	853180	G	A	Non-Essential	phoR	Rv0758	785	N	R262H	0	0	1
853180_T	853180	G	T	Non-Essential	phoR	Rv0758	785	N	R262L	0	0	1
853182_G	853182	A	G	Non-Essential	phoR	Rv0758	787	N	T263A	0	0	1
853183_T	853183	C	T	Non-Essential	phoR	Rv0758	788	N	T263I	0	0	1
853183_G	853183	C	G	Non-Essential	phoR	Rv0758	788	N	T263S	0	0	1
853184_A	853184	C	A	Non-Essential	phoR	Rv0758	789	S	T263T	0	1	0
853184_T	853184	C	T	Non-Essential	phoR	Rv0758	789	S	T263T	0	1	0
853185_A	853185	C	A	Non-Essential	phoR	Rv0758	790	N	P264T	0	0	1
853185_T	853185	C	T	Non-Essential	phoR	Rv0758	790	N	P264S	0	0	1
853186_T	853186	C	T	Non-Essential	phoR	Rv0758	791	N	P264L	0	0	1
853189_C	853189	T	C	Non-Essential	phoR	Rv0758	794	N	L265S	0	0	1
853189_G	853189	T	G	Non-Essential	phoR	Rv0758	794	N	L265W	0	0	1
853190_A	853190	G	A	Non-Essential	phoR	Rv0758	795	S	L265L	0	1	0
853190_C	853190	G	C	Non-Essential	phoR	Rv0758	795	N	L265F	0	0	1
853190_T	853190	G	T	Non-Essential	phoR	Rv0758	795	N	L265F	0	0	1
853191_G	853191	A	G	Non-Essential	phoR	Rv0758	796	N	T266A	0	0	1
853192_G	853192	C	G	Non-Essential	phoR	Rv0758	797	N	T266S	0	0	1
853193_T	853193	C	T	Non-Essential	phoR	Rv0758	798	S	T266T	0	1	0
853194_G	853194	A	G	Non-Essential	phoR	Rv0758	799	N	T267A	0	0	1
853200_A	853200	C	A	Non-Essential	phoR	Rv0758	805	N	R269S	0	0	1
853200_T	853200	C	T	Non-Essential	phoR	Rv0758	805	N	R269C	0	0	1
853200_G	853200	C	G	Non-Essential	phoR	Rv0758	805	N	R269G	0	0	1
853201_C	853201	G	C	Non-Essential	phoR	Rv0758	806	N	R269P	0	0	1
853202_A	853202	C	A	Non-Essential	phoR	Rv0758	807	S	R269R	0	1	0
853203_T	853203	G	T	Non-Essential	phoR	Rv0758	808	N	G270C	0	0	1
853206_C	853206	T	C	Non-Essential	phoR	Rv0758	811	N	F271L	0	0	1
853206_G	853206	T	G	Non-Essential	phoR	Rv0758	811	N	F271V	0	0	1
853208_A	853208	C	A	Non-Essential	phoR	Rv0758	813	N	F271L	0	0	1
853208_T	853208	C	T	Non-Essential	phoR	Rv0758	813	S	F271F	0	1	0
853210_T	853210	C	T	Non-Essential	phoR	Rv0758	815	N	A272V	0	0	1
853212_C	853212	G	C	Non-Essential	phoR	Rv0758	817	N	E273Q	0	0	1
853213_C	853213	A	C	Non-Essential	phoR	Rv0758	818	N	E273A	0	0	1
853214_C	853214	G	C	Non-Essential	phoR	Rv0758	819	N	E273D	0	0	1
853215_T	853215	C	T	Non-Essential	phoR	Rv0758	820	S	L274L	0	1	0
853217_T	853217	G	T	Non-Essential	phoR	Rv0758	822	S	L274L	0	1	0
853218_C	853218	T	C	Non-Essential	phoR	Rv0758	823	N	Y275H	0	0	1
853218_G	853218	T	G	Non-Essential	phoR	Rv0758	823	N	Y275D	0	0	1
853219_G	853219	A	G	Non-Essential	phoR	Rv0758	824	N	Y275C	0	0	1
853227_A	853227	G	A	Non-Essential	phoR	Rv0758	832	N	G278R	0	0	1
853227_C	853227	G	C	Non-Essential	phoR	Rv0758	832	N	G278R	0	0	1
853228_A	853228	G	A	Non-Essential	phoR	Rv0758	833	N	G278E	0	0	1
853229_G	853229	A	G	Non-Essential	phoR	Rv0758	834	S	G278G	0	1	0
853231_A	853231	C	A	Non-Essential	phoR	Rv0758	836	N	A279D	0	0	1
853231_T	853231	C	T	Non-Essential	phoR	Rv0758	836	N	A279V	0	0	1
853231_G	853231	C	G	Non-Essential	phoR	Rv0758	836	N	A279G	0	0	1
853237_A	853237	G	A	Non-Essential	phoR	Rv0758	842	N	R281H	0	0	1
853243_C	853243	T	C	Non-Essential	phoR	Rv0758	848	N	V283A	0	0	1
853244_A	853244	G	A	Non-Essential	phoR	Rv0758	849	S	V283V	0	1	0
853255_C	853255	T	C	Non-Essential	phoR	Rv0758	860	N	L287P	0	0	1
853258_T	853258	C	T	Non-Essential	phoR	Rv0758	863	N	S288L	0	0	1
853259_T	853259	G	T	Non-Essential	phoR	Rv0758	864	S	S288S	0	1	0
853260_T	853260	C	T	Non-Essential	phoR	Rv0758	865	N	R289W	0	0	1
853263_G	853263	A	G	Non-Essential	phoR	Rv0758	868	N	I290V	0	0	1
853264_C	853264	T	C	Non-Essential	phoR	Rv0758	869	N	I290T	0	0	1
853265_A	853265	T	A	Non-Essential	phoR	Rv0758	870	S	I290I	0	1	0
853266_A	853266	G	A	Non-Essential	phoR	Rv0758	871	N	E291K	0	0	1
853267_C	853267	A	C	Non-Essential	phoR	Rv0758	872	N	E291A	0	0	1
853267_G	853267	A	G	Non-Essential	phoR	Rv0758	872	N	E291G	0	0	1
853270_A	853270	G	A	Non-Essential	phoR	Rv0758	875	N	S292N	0	0	1
853275_A	853275	G	A	Non-Essential	phoR	Rv0758	880	N	A294T	0	0	1
853276_T	853276	C	T	Non-Essential	phoR	Rv0758	881	N	A294V	0	0	1
853281_T	853281	C	T	Non-Essential	phoR	Rv0758	886	N	R296W	0	0	1
853282_A	853282	G	A	Non-Essential	phoR	Rv0758	887	N	R296Q	0	0	1
853282_T	853282	G	T	Non-Essential	phoR	Rv0758	887	N	R296L	0	0	1
853283_A	853283	G	A	Non-Essential	phoR	Rv0758	888	S	R296R	0	1	0
853285_C	853285	T	C	Non-Essential	phoR	Rv0758	890	N	M297T	0	0	1
853287_A	853287	G	A	Non-Essential	phoR	Rv0758	892	N	G298R	0	0	1
853287_T	853287	G	T	Non-Essential	phoR	Rv0758	892	N	G298W	0	0	1
853288_A	853288	G	A	Non-Essential	phoR	Rv0758	893	N	G298E	0	0	1
853288_T	853288	G	T	Non-Essential	phoR	Rv0758	893	N	G298V	0	0	1
853291_C	853291	T	C	Non-Essential	phoR	Rv0758	896	N	L299P	0	0	1
853293_T	853293	C	T	Non-Essential	phoR	Rv0758	898	S	L300L	0	1	0
853295_A	853295	G	A	Non-Essential	phoR	Rv0758	900	S	L300L	0	1	0
853297_C	853297	T	C	Non-Essential	phoR	Rv0758	902	N	V301A	0	0	1
853298_A	853298	G	A	Non-Essential	phoR	Rv0758	903	S	V301V	0	1	0
853299_A	853299	G	A	Non-Essential	phoR	Rv0758	904	N	D302N	0	0	1
853305_G	853305	T	G	Non-Essential	phoR	Rv0758	910	N	L304V	0	0	1
853309_C	853309	T	C	Non-Essential	phoR	Rv0758	914	N	L305P	0	0	1
853314_T	853314	C	T	Non-Essential	phoR	Rv0758	919	N	L307F	0	0	1
853321_T	853321	G	T	Non-Essential	phoR	Rv0758	926	N	R309L	0	0	1
853324_A	853324	T	A	Non-Essential	phoR	Rv0758	929	N	L310Q	0	0	1
853347_T	853347	C	T	Non-Essential	phoR	Rv0758	952	S	L318L	0	1	0
853349_A	853349	G	A	Non-Essential	phoR	Rv0758	954	S	L318L	0	1	0
853359_A	853359	G	A	Non-Essential	phoR	Rv0758	964	N	D322N	0	0	1
853359_T	853359	G	T	Non-Essential	phoR	Rv0758	964	N	D322Y	0	0	1
853360_C	853360	A	C	Non-Essential	phoR	Rv0758	965	N	D322A	0	0	1
853360_G	853360	A	G	Non-Essential	phoR	Rv0758	965	N	D322G	0	0	1
853361_G	853361	C	G	Non-Essential	phoR	Rv0758	966	N	D322E	0	0	1
853364_A	853364	G	A	Non-Essential	phoR	Rv0758	969	S	L323L	0	1	0
853365_G	853365	C	G	Non-Essential	phoR	Rv0758	970	N	L324V	0	0	1
853366_A	853366	T	A	Non-Essential	phoR	Rv0758	971	N	L324Q	0	0	1
853366_C	853366	T	C	Non-Essential	phoR	Rv0758	971	N	L324P	0	0	1
853366_G	853366	T	G	Non-Essential	phoR	Rv0758	971	N	L324R	0	0	1
853377_C	853377	A	C	Non-Essential	phoR	Rv0758	982	N	S328R	0	0	1
853379_G	853379	T	G	Non-Essential	phoR	Rv0758	984	N	S328R	0	0	1
853385_T	853385	C	T	Non-Essential	phoR	Rv0758	990	S	A330A	0	1	0
853387_A	853387	C	A	Non-Essential	phoR	Rv0758	992	N	A331E	0	0	1
853389_A	853389	C	A	Non-Essential	phoR	Rv0758	994	N	H332N	0	0	1
853389_T	853389	C	T	Non-Essential	phoR	Rv0758	994	N	H332Y	0	0	1
853389_G	853389	C	G	Non-Essential	phoR	Rv0758	994	N	H332D	0	0	1
853391_G	853391	C	G	Non-Essential	phoR	Rv0758	996	N	H332Q	0	0	1
853396_G	853396	C	G	Non-Essential	phoR	Rv0758	1001	N	A334G	0	0	1
853398_T	853398	C	T	Non-Essential	phoR	Rv0758	1003	N	R335W	0	0	1
853412_T	853412	C	T	Non-Essential	phoR	Rv0758	1017	S	P339P	0	1	0
853418_T	853418	C	T	Non-Essential	phoR	Rv0758	1023	S	R341R	0	1	0
853421_A	853421	G	A	Non-Essential	phoR	Rv0758	1026	S	R342R	0	1	0
853429_A	853429	T	A	Non-Essential	phoR	Rv0758	1034	N	L345Q	0	0	1
853429_G	853429	T	G	Non-Essential	phoR	Rv0758	1034	N	L345R	0	0	1
853435_G	853435	T	G	Non-Essential	phoR	Rv0758	1040	N	V347G	0	0	1
853437_T	853437	C	T	Non-Essential	phoR	Rv0758	1042	N	L348F	0	0	1
853443_A	853443	G	A	Non-Essential	phoR	Rv0758	1048	N	G350S	0	0	1
853443_T	853443	G	T	Non-Essential	phoR	Rv0758	1048	N	G350C	0	0	1
853444_T	853444	G	T	Non-Essential	phoR	Rv0758	1049	N	G350V	0	0	1
853446_T	853446	C	T	Non-Essential	phoR	Rv0758	1051	N	P351S	0	0	1
853447_A	853447	C	A	Non-Essential	phoR	Rv0758	1052	N	P351H	0	0	1
853447_T	853447	C	T	Non-Essential	phoR	Rv0758	1052	N	P351L	0	0	1
853450_C	853450	G	C	Non-Essential	phoR	Rv0758	1055	N	G352A	0	0	1
853451_T	853451	C	T	Non-Essential	phoR	Rv0758	1056	S	G352G	0	1	0
853452_G	853452	A	G	Non-Essential	phoR	Rv0758	1057	N	T353A	0	0	1
853455_A	853455	C	A	Non-Essential	phoR	Rv0758	1060	N	P354T	0	0	1
853455_T	853455	C	T	Non-Essential	phoR	Rv0758	1060	N	P354S	0	0	1
853456_A	853456	C	A	Non-Essential	phoR	Rv0758	1061	N	P354Q	0	0	1
853456_T	853456	C	T	Non-Essential	phoR	Rv0758	1061	N	P354L	0	0	1
853456_G	853456	C	G	Non-Essential	phoR	Rv0758	1061	N	P354R	0	0	1
853457_T	853457	G	T	Non-Essential	phoR	Rv0758	1062	S	P354P	0	1	0
853458_A	853458	G	A	Non-Essential	phoR	Rv0758	1063	N	E355K	0	0	1
853458_C	853458	G	C	Non-Essential	phoR	Rv0758	1063	N	E355Q	0	0	1
853459_C	853459	A	C	Non-Essential	phoR	Rv0758	1064	N	E355A	0	0	1
853459_G	853459	A	G	Non-Essential	phoR	Rv0758	1064	N	E355G	0	0	1
853460_A	853460	G	A	Non-Essential	phoR	Rv0758	1065	S	E355E	0	1	0
853460_C	853460	G	C	Non-Essential	phoR	Rv0758	1065	N	E355D	0	0	1
853461_T	853461	G	T	Non-Essential	phoR	Rv0758	1066	N	V356F	0	0	1
853466_T	853466	C	T	Non-Essential	phoR	Rv0758	1071	S	L357L	0	1	0
853469_A	853469	C	A	Non-Essential	phoR	Rv0758	1074	S	G358G	0	1	0
853469_T	853469	C	T	Non-Essential	phoR	Rv0758	1074	S	G358G	0	1	0
853479_A	853479	C	A	Non-Essential	phoR	Rv0758	1084	S	R362R	0	1	0
853481_T	853481	G	T	Non-Essential	phoR	Rv0758	1086	S	R362R	0	1	0
853497_T	853497	C	T	Non-Essential	phoR	Rv0758	1102	N	R368C	0	0	1
853498_T	853498	G	T	Non-Essential	phoR	Rv0758	1103	N	R368L	0	0	1
853506_C	853506	G	C	Non-Essential	phoR	Rv0758	1111	N	V371L	0	0	1
853523_A	853523	G	A	Non-Essential	phoR	Rv0758	1128	S	Q376Q	0	1	0
853529_T	853529	C	T	Non-Essential	phoR	Rv0758	1134	S	T378T	0	1	0
853540_T	853540	C	T	Non-Essential	phoR	Rv0758	1145	N	A382V	0	0	1
853548_G	853548	A	G	Non-Essential	phoR	Rv0758	1153	N	T385A	0	0	1
853555_A	853555	G	A	Non-Essential	phoR	Rv0758	1160	N	R387Q	0	0	1
853557_A	853557	G	A	Non-Essential	phoR	Rv0758	1162	N	V388I	0	0	1
853558_C	853558	T	C	Non-Essential	phoR	Rv0758	1163	N	V388A	0	0	1
853563_C	853563	A	C	Non-Essential	phoR	Rv0758	1168	N	T390P	0	0	1
853563_G	853563	A	G	Non-Essential	phoR	Rv0758	1168	N	T390A	0	0	1
853564_A	853564	C	A	Non-Essential	phoR	Rv0758	1169	N	T390N	0	0	1
853564_T	853564	C	T	Non-Essential	phoR	Rv0758	1169	N	T390I	0	0	1
853570_A	853570	G	A	Non-Essential	phoR	Rv0758	1175	N	G392D	0	0	1
853571_T	853571	C	T	Non-Essential	phoR	Rv0758	1176	S	G392G	0	1	0
853578_A	853578	G	A	Non-Essential	phoR	Rv0758	1183	N	A395T	0	0	1
853579_G	853579	C	G	Non-Essential	phoR	Rv0758	1184	N	A395G	0	0	1
853584_T	853584	C	T	Non-Essential	phoR	Rv0758	1189	N	L397F	0	0	1
853586_T	853586	C	T	Non-Essential	phoR	Rv0758	1191	S	L397L	0	1	0
853588_T	853588	A	T	Non-Essential	phoR	Rv0758	1193	N	E398V	0	0	1
853593_A	853593	G	A	Non-Essential	phoR	Rv0758	1198	N	A400T	0	0	1
853594_T	853594	C	T	Non-Essential	phoR	Rv0758	1199	N	A400V	0	0	1
853595_T	853595	C	T	Non-Essential	phoR	Rv0758	1200	S	A400A	0	1	0
853615_C	853615	G	C	Non-Essential	phoR	Rv0758	1220	N	S407T	0	0	1
853618_C	853618	A	C	Non-Essential	phoR	Rv0758	1223	N	Q408P	0	0	1
853631_A	853631	G	A	Non-Essential	phoR	Rv0758	1236	S	L412L	0	1	0
853632_T	853632	C	T	Non-Essential	phoR	Rv0758	1237	N	R413W	0	0	1
853633_A	853633	G	A	Non-Essential	phoR	Rv0758	1238	N	R413Q	0	0	1
853634_A	853634	G	A	Non-Essential	phoR	Rv0758	1239	S	R413R	0	1	0
853646_A	853646	G	A	Non-Essential	phoR	Rv0758	1251	S	R417R	0	1	0
853652_C	853652	T	C	Non-Essential	phoR	Rv0758	1257	S	Y419Y	0	1	0
853653_T	853653	C	T	Non-Essential	phoR	Rv0758	1258	N	R420C	0	0	1
853653_G	853653	C	G	Non-Essential	phoR	Rv0758	1258	N	R420G	0	0	1
853657_G	853657	C	G	Non-Essential	phoR	Rv0758	1262	N	A421G	0	0	1
853659_C	853659	G	C	Non-Essential	phoR	Rv0758	1264	N	D422H	0	0	1
853660_C	853660	A	C	Non-Essential	phoR	Rv0758	1265	N	D422A	0	0	1
853660_T	853660	A	T	Non-Essential	phoR	Rv0758	1265	N	D422V	0	0	1
853660_G	853660	A	G	Non-Essential	phoR	Rv0758	1265	N	D422G	0	0	1
853661_G	853661	C	G	Non-Essential	phoR	Rv0758	1266	N	D422E	0	0	1
853662_C	853662	T	C	Non-Essential	phoR	Rv0758	1267	N	S423P	0	0	1
853662_G	853662	T	G	Non-Essential	phoR	Rv0758	1267	N	S423A	0	0	1
853663_T	853663	C	T	Non-Essential	phoR	Rv0758	1268	N	S423L	0	0	1
853664_C	853664	G	C	Non-Essential	phoR	Rv0758	1269	S	S423S	0	1	0
853665_C	853665	T	C	Non-Essential	phoR	Rv0758	1270	N	S424P	0	0	1
853666_T	853666	C	T	Non-Essential	phoR	Rv0758	1271	N	S424L	0	0	1
853666_G	853666	C	G	Non-Essential	phoR	Rv0758	1271	N	S424W	0	0	1
853668_T	853668	C	T	Non-Essential	phoR	Rv0758	1273	N	R425W	0	0	1
853668_G	853668	C	G	Non-Essential	phoR	Rv0758	1273	N	R425G	0	0	1
853669_A	853669	G	A	Non-Essential	phoR	Rv0758	1274	N	R425Q	0	0	1
853669_T	853669	G	T	Non-Essential	phoR	Rv0758	1274	N	R425L	0	0	1
853671_A	853671	G	A	Non-Essential	phoR	Rv0758	1276	N	A426T	0	0	1
853672_A	853672	C	A	Non-Essential	phoR	Rv0758	1277	N	A426E	0	0	1
853672_T	853672	C	T	Non-Essential	phoR	Rv0758	1277	N	A426V	0	0	1
853674_A	853674	C	A	Non-Essential	phoR	Rv0758	1279	N	R427S	0	0	1
853675_C	853675	G	C	Non-Essential	phoR	Rv0758	1280	N	R427P	0	0	1
853675_T	853675	G	T	Non-Essential	phoR	Rv0758	1280	N	R427L	0	0	1
853680_C	853680	A	C	Non-Essential	phoR	Rv0758	1285	N	S429R	0	0	1
853680_T	853680	A	T	Non-Essential	phoR	Rv0758	1285	N	S429C	0	0	1
853682_T	853682	C	T	Non-Essential	phoR	Rv0758	1287	S	S429S	0	1	0
853683_T	853683	G	T	Non-Essential	phoR	Rv0758	1288	N	G430C	0	0	1
853684_A	853684	G	A	Non-Essential	phoR	Rv0758	1289	N	G430D	0	0	1
853684_C	853684	G	C	Non-Essential	phoR	Rv0758	1289	N	G430A	0	0	1
853686_A	853686	G	A	Non-Essential	phoR	Rv0758	1291	N	G431R	0	0	1
853687_C	853687	G	C	Non-Essential	phoR	Rv0758	1292	N	G431A	0	0	1
853687_T	853687	G	T	Non-Essential	phoR	Rv0758	1292	N	G431V	0	0	1
853690_T	853690	C	T	Non-Essential	phoR	Rv0758	1295	N	T432I	0	0	1
853692_C	853692	G	C	Non-Essential	phoR	Rv0758	1297	N	G433R	0	0	1
853697_A	853697	G	A	Non-Essential	phoR	Rv0758	1302	S	L434L	0	1	0
853700_A	853700	G	A	Non-Essential	phoR	Rv0758	1305	S	G435G	0	1	0
853710_A	853710	G	A	Non-Essential	phoR	Rv0758	1315	N	V439I	0	0	1
853718_G	853718	T	G	Non-Essential	phoR	Rv0758	1323	S	S441S	0	1	0
853722_A	853722	G	A	Non-Essential	phoR	Rv0758	1327	N	V443M	0	0	1
853722_T	853722	G	T	Non-Essential	phoR	Rv0758	1327	N	V443L	0	0	1
853724_A	853724	G	A	Non-Essential	phoR	Rv0758	1329	S	V443V	0	1	0
853729_A	853729	C	A	Non-Essential	phoR	Rv0758	1334	N	A445D	0	0	1
853736_T	853736	C	T	Non-Essential	phoR	Rv0758	1341	S	G447G	0	1	0
853739_G	853739	A	G	Non-Essential	phoR	Rv0758	1344	S	G448G	0	1	0
853741_T	853741	C	T	Non-Essential	phoR	Rv0758	1346	N	A449V	0	0	1
853747_T	853747	C	T	Non-Essential	phoR	Rv0758	1352	N	T451I	0	0	1
853751_C	853751	G	C	Non-Essential	phoR	Rv0758	1356	S	V452V	0	1	0
853754_A	853754	G	A	Non-Essential	phoR	Rv0758	1359	S	T453T	0	1	0
853761_T	853761	C	T	Non-Essential	phoR	Rv0758	1366	N	L456F	0	0	1
853763_T	853763	C	T	Non-Essential	phoR	Rv0758	1368	S	L456L	0	1	0
853765_A	853765	G	A	Non-Essential	phoR	Rv0758	1370	N	G457E	0	0	1
853776_C	853776	T	C	Non-Essential	phoR	Rv0758	1381	N	C461R	0	0	1
853776_G	853776	T	G	Non-Essential	phoR	Rv0758	1381	N	C461G	0	0	1
853784_C	853784	T	C	Non-Essential	phoR	Rv0758	1389	S	R463R	0	1	0
853787_G	853787	C	G	Non-Essential	phoR	Rv0758	1392	S	V464V	0	1	0
853797_T	853797	C	T	Non-Essential	phoR	Rv0758	1402	N	R468C	0	0	1
853797_G	853797	C	G	Non-Essential	phoR	Rv0758	1402	N	R468G	0	0	1
853798_A	853798	G	A	Non-Essential	phoR	Rv0758	1403	N	R468H	0	0	1
853798_C	853798	G	C	Non-Essential	phoR	Rv0758	1403	N	R468P	0	0	1
853798_T	853798	G	T	Non-Essential	phoR	Rv0758	1403	N	R468L	0	0	1
853810_C	853810	T	C	Non-Essential	phoR	Rv0758	1415	N	V472A	0	0	1
853819_G	853819	T	G	Non-Essential	phoR	Rv0758	1424	N	L475R	0	0	1
853820_A	853820	G	A	Non-Essential	phoR	Rv0758	1425	S	L475L	0	1	0
853820_C	853820	G	C	Non-Essential	phoR	Rv0758	1425	S	L475L	0	1	0
853821_C	853821	A	C	Non-Essential	phoR	Rv0758	1426	N	S476R	0	0	1
853822_T	853822	G	T	Non-Essential	phoR	Rv0758	1427	N	S476I	0	0	1
853823_T	853823	C	T	Non-Essential	phoR	Rv0758	1428	S	S476S	0	1	0
1096613_T	1096613	G	T	None	None	Rv0980c_Rv0981	None	I	None	1	0	0
1096619_A	1096619	G	A	None	None	Rv0980c_Rv0981	None	I	None	1	0	0
1096626_A	1096626	T	A	None	None	Rv0980c_Rv0981	None	I	None	1	0	0
1096631_G	1096631	T	G	None	None	Rv0980c_Rv0981	None	I	None	1	0	0
1096633_G	1096633	T	G	None	None	Rv0980c_Rv0981	None	I	None	1	0	0
1096634_T	1096634	C	T	None	None	Rv0980c_Rv0981	None	I	None	1	0	0
1096635_G	1096635	A	G	None	None	Rv0980c_Rv0981	None	I	None	1	0	0
1096638_C	1096638	A	C	None	None	Rv0980c_Rv0981	None	I	None	1	0	0
1096639_A	1096639	G	A	None	None	Rv0980c_Rv0981	None	I	None	1	0	0
1096640_A	1096640	G	A	None	None	Rv0980c_Rv0981	None	I	None	1	0	0
1096651_C	1096651	G	C	None	None	Rv0980c_Rv0981	None	I	None	1	0	0
1096651_T	1096651	G	T	None	None	Rv0980c_Rv0981	None	I	None	1	0	0
1096665_C	1096665	T	C	None	None	Rv0980c_Rv0981	None	I	None	1	0	0
1096667_G	1096667	C	G	None	None	Rv0980c_Rv0981	None	I	None	1	0	0
1096668_T	1096668	C	T	None	None	Rv0980c_Rv0981	None	I	None	1	0	0
1096670_T	1096670	C	T	None	None	Rv0980c_Rv0981	None	I	None	1	0	0
1096671_T	1096671	C	T	None	None	Rv0980c_Rv0981	None	I	None	1	0	0
1096673_C	1096673	A	C	None	None	Rv0980c_Rv0981	None	I	None	1	0	0
1096677_C	1096677	G	C	None	None	Rv0980c_Rv0981	None	I	None	1	0	0
1096680_T	1096680	C	T	None	None	Rv0980c_Rv0981	None	I	None	1	0	0
1096691_G	1096691	A	G	None	None	Rv0980c_Rv0981	None	I	None	1	0	0
1096692_A	1096692	C	A	None	None	Rv0980c_Rv0981	None	I	None	1	0	0
1096693_A	1096693	T	A	None	None	Rv0980c_Rv0981	None	I	None	1	0	0
1096715_A	1096715	G	A	None	None	Rv0980c_Rv0981	None	I	None	1	0	0
1096715_C	1096715	G	C	None	None	Rv0980c_Rv0981	None	I	None	1	0	0
1096716_C	1096716	T	C	None	None	Rv0980c_Rv0981	None	I	None	1	0	0
1096718_T	1096718	C	T	None	None	Rv0980c_Rv0981	None	I	None	1	0	0
1096719_T	1096719	A	T	None	None	Rv0980c_Rv0981	None	I	None	1	0	0
1096720_G	1096720	T	G	None	None	Rv0980c_Rv0981	None	I	None	1	0	0
1096724_T	1096724	G	T	None	None	Rv0980c_Rv0981	None	I	None	1	0	0
1096730_A	1096730	G	A	None	None	Rv0980c_Rv0981	None	I	None	1	0	0
1096731_G	1096731	T	G	None	None	Rv0980c_Rv0981	None	I	None	1	0	0
1096740_C	1096740	T	C	None	None	Rv0980c_Rv0981	None	I	None	1	0	0
1096741_A	1096741	G	A	None	None	Rv0980c_Rv0981	None	I	None	1	0	0
1096751_G	1096751	C	G	None	None	Rv0980c_Rv0981	None	I	None	1	0	0
1096758_A	1096758	C	A	None	None	Rv0980c_Rv0981	None	I	None	1	0	0
1096765_A	1096765	G	A	None	None	Rv0980c_Rv0981	None	I	None	1	0	0
1096766_G	1096766	C	G	None	None	Rv0980c_Rv0981	None	I	None	1	0	0
1096772_G	1096772	A	G	None	None	Rv0980c_Rv0981	None	I	None	1	0	0
1096773_A	1096773	C	A	None	None	Rv0980c_Rv0981	None	I	None	1	0	0
1096773_T	1096773	C	T	None	None	Rv0980c_Rv0981	None	I	None	1	0	0
1096778_T	1096778	C	T	None	None	Rv0980c_Rv0981	None	I	None	1	0	0
1096780_A	1096780	C	A	None	None	Rv0980c_Rv0981	None	I	None	1	0	0
1096781_T	1096781	C	T	None	None	Rv0980c_Rv0981	None	I	None	1	0	0
1096783_G	1096783	C	G	None	None	Rv0980c_Rv0981	None	I	None	1	0	0
1096788_A	1096788	G	A	None	None	Rv0980c_Rv0981	None	I	None	1	0	0
1096789_A	1096789	C	A	None	None	Rv0980c_Rv0981	None	I	None	1	0	0
1096793_G	1096793	T	G	None	None	Rv0980c_Rv0981	None	I	None	1	0	0
1096803_C	1096803	T	C	None	None	Rv0980c_Rv0981	None	I	None	1	0	0
1096804_A	1096804	G	A	None	None	Rv0980c_Rv0981	None	I	None	1	0	0
1096806_A	1096806	G	A	None	None	Rv0980c_Rv0981	None	I	None	1	0	0
1096811_T	1096811	C	T	None	None	Rv0980c_Rv0981	None	I	None	1	0	0
1096813_G	1096813	C	G	None	None	Rv0980c_Rv0981	None	I	None	1	0	0
1096818_A	1096818	G	A	Non-Essential	mprA	Rv0981	3	S	V1V	0	1	0
1096820_T	1096820	C	T	Non-Essential	mprA	Rv0981	5	N	S2F	0	0	1
1096820_G	1096820	C	G	Non-Essential	mprA	Rv0981	5	N	S2C	0	0	1
1096825_T	1096825	C	T	Non-Essential	mprA	Rv0981	10	N	R4*	0	0	1
1096828_G	1096828	A	G	Non-Essential	mprA	Rv0981	13	N	I5V	0	0	1
1096860_T	1096860	C	T	Non-Essential	mprA	Rv0981	45	S	R15R	0	1	0
1096879_G	1096879	C	G	Non-Essential	mprA	Rv0981	64	N	L22V	0	0	1
1096880_C	1096880	T	C	Non-Essential	mprA	Rv0981	65	N	L22P	0	0	1
1096888_G	1096888	A	G	Non-Essential	mprA	Rv0981	73	N	N25D	0	0	1
1096890_C	1096890	T	C	Non-Essential	mprA	Rv0981	75	S	N25N	0	1	0
1096898_T	1096898	C	T	Non-Essential	mprA	Rv0981	83	N	S28L	0	0	1
1096910_A	1096910	C	A	Non-Essential	mprA	Rv0981	95	N	A32D	0	0	1
1096912_T	1096912	C	T	Non-Essential	mprA	Rv0981	97	N	H33Y	0	0	1
1096915_A	1096915	G	A	Non-Essential	mprA	Rv0981	100	N	D34N	0	0	1
1096919_C	1096919	G	C	Non-Essential	mprA	Rv0981	104	N	G35A	0	0	1
1096921_A	1096921	G	A	Non-Essential	mprA	Rv0981	106	N	V36I	0	0	1
1096932_T	1096932	C	T	Non-Essential	mprA	Rv0981	117	S	L39L	0	1	0
1096945_G	1096945	A	G	Non-Essential	mprA	Rv0981	130	N	S44G	0	0	1
1096957_A	1096957	G	A	Non-Essential	mprA	Rv0981	142	N	D48N	0	0	1
1096965_A	1096965	G	A	Non-Essential	mprA	Rv0981	150	S	L50L	0	1	0
1096977_T	1096977	C	T	Non-Essential	mprA	Rv0981	162	S	V54V	0	1	0
1096983_A	1096983	G	A	Non-Essential	mprA	Rv0981	168	N	M56I	0	0	1
1096994_G	1096994	A	G	Non-Essential	mprA	Rv0981	179	N	D60G	0	0	1
1096996_A	1096996	G	A	Non-Essential	mprA	Rv0981	181	N	G61S	0	0	1
1097010_T	1097010	C	T	Non-Essential	mprA	Rv0981	195	S	C65C	0	1	0
1097011_T	1097011	C	T	Non-Essential	mprA	Rv0981	196	N	R66C	0	0	1
1097020_T	1097020	C	T	Non-Essential	mprA	Rv0981	205	N	R69C	0	0	1
1097023_A	1097023	G	A	Non-Essential	mprA	Rv0981	208	N	G70S	0	0	1
1097025_A	1097025	C	A	Non-Essential	mprA	Rv0981	210	S	G70G	0	1	0
1097028_T	1097028	C	T	Non-Essential	mprA	Rv0981	213	S	T71T	0	1	0
1097031_A	1097031	C	A	Non-Essential	mprA	Rv0981	216	S	G72G	0	1	0
1097031_T	1097031	C	T	Non-Essential	mprA	Rv0981	216	S	G72G	0	1	0
1097032_A	1097032	G	A	Non-Essential	mprA	Rv0981	217	N	D73N	0	0	1
1097033_G	1097033	A	G	Non-Essential	mprA	Rv0981	218	N	D73G	0	0	1
1097034_A	1097034	C	A	Non-Essential	mprA	Rv0981	219	N	D73E	0	0	1
1097035_T	1097035	G	T	Non-Essential	mprA	Rv0981	220	N	D74Y	0	0	1
1097037_A	1097037	C	A	Non-Essential	mprA	Rv0981	222	N	D74E	0	0	1
1097038_T	1097038	C	T	Non-Essential	mprA	Rv0981	223	S	L75L	0	1	0
1097040_A	1097040	G	A	Non-Essential	mprA	Rv0981	225	S	L75L	0	1	0
1097050_A	1097050	G	A	Non-Essential	mprA	Rv0981	235	N	V79M	0	0	1
1097058_T	1097058	C	T	Non-Essential	mprA	Rv0981	243	S	T81T	0	1	0
1097061_A	1097061	G	A	Non-Essential	mprA	Rv0981	246	S	A82A	0	1	0
1097064_T	1097064	C	T	Non-Essential	mprA	Rv0981	249	S	R83R	0	1	0
1097069_G	1097069	C	G	Non-Essential	mprA	Rv0981	254	N	S85W	0	0	1
1097073_A	1097073	G	A	Non-Essential	mprA	Rv0981	258	S	V86V	0	1	0
1097073_C	1097073	G	C	Non-Essential	mprA	Rv0981	258	S	V86V	0	1	0
1097083_C	1097083	G	C	Non-Essential	mprA	Rv0981	268	N	V90L	0	0	1
1097088_A	1097088	C	A	Non-Essential	mprA	Rv0981	273	S	A91A	0	1	0
1097089_A	1097089	G	A	Non-Essential	mprA	Rv0981	274	N	G92R	0	0	1
1097100_T	1097100	C	T	Non-Essential	mprA	Rv0981	285	S	A95A	0	1	0
1097100_G	1097100	C	G	Non-Essential	mprA	Rv0981	285	S	A95A	0	1	0
1097119_T	1097119	C	T	Non-Essential	mprA	Rv0981	304	N	P102S	0	0	1
1097127_A	1097127	G	A	Non-Essential	mprA	Rv0981	312	S	P104P	0	1	0
1097133_G	1097133	C	G	Non-Essential	mprA	Rv0981	318	S	A106A	0	1	0
1097136_T	1097136	C	T	Non-Essential	mprA	Rv0981	321	S	L107L	0	1	0
1097157_A	1097157	G	A	Non-Essential	mprA	Rv0981	342	N	M114I	0	0	1
1097163_A	1097163	G	A	Non-Essential	mprA	Rv0981	348	S	A116A	0	1	0
1097195_T	1097195	C	T	Non-Essential	mprA	Rv0981	380	N	A127V	0	0	1
1097201_T	1097201	C	T	Non-Essential	mprA	Rv0981	386	N	S129L	0	0	1
1097202_A	1097202	G	A	Non-Essential	mprA	Rv0981	387	S	S129S	0	1	0
1097203_G	1097203	A	G	Non-Essential	mprA	Rv0981	388	N	M130V	0	0	1
1097204_C	1097204	T	C	Non-Essential	mprA	Rv0981	389	N	M130T	0	0	1
1097206_A	1097206	G	A	Non-Essential	mprA	Rv0981	391	N	A131T	0	0	1
1097206_T	1097206	G	T	Non-Essential	mprA	Rv0981	391	N	A131S	0	0	1
1097211_C	1097211	G	C	Non-Essential	mprA	Rv0981	396	N	M132I	0	0	1
1097220_T	1097220	C	T	Non-Essential	mprA	Rv0981	405	S	S135S	0	1	0
1097229_A	1097229	G	A	Non-Essential	mprA	Rv0981	414	S	T138T	0	1	0
1097230_T	1097230	C	T	Non-Essential	mprA	Rv0981	415	S	L139L	0	1	0
1097233_A	1097233	G	A	Non-Essential	mprA	Rv0981	418	N	D140N	0	0	1
1097238_A	1097238	G	A	Non-Essential	mprA	Rv0981	423	S	P141P	0	1	0
1097244_T	1097244	C	T	Non-Essential	mprA	Rv0981	429	S	T143T	0	1	0
1097252_G	1097252	T	G	Non-Essential	mprA	Rv0981	437	N	V146G	0	0	1
1097259_G	1097259	T	G	Non-Essential	mprA	Rv0981	444	S	R148R	0	1	0
1097270_C	1097270	G	C	Non-Essential	mprA	Rv0981	455	N	R152P	0	0	1
1097278_T	1097278	C	T	Non-Essential	mprA	Rv0981	463	S	L155L	0	1	0
1097282_T	1097282	C	T	Non-Essential	mprA	Rv0981	467	N	T156I	0	0	1
1097285_C	1097285	G	C	Non-Essential	mprA	Rv0981	470	N	R157P	0	0	1
1097289_T	1097289	C	T	Non-Essential	mprA	Rv0981	474	S	T158T	0	1	0
1097297_T	1097297	C	T	Non-Essential	mprA	Rv0981	482	N	A161V	0	0	1
1097298_C	1097298	A	C	Non-Essential	mprA	Rv0981	483	S	A161A	0	1	0
1097318_T	1097318	C	T	Non-Essential	mprA	Rv0981	503	N	A168V	0	0	1
1097319_G	1097319	C	G	Non-Essential	mprA	Rv0981	504	S	A168A	0	1	0
1097328_C	1097328	G	C	Non-Essential	mprA	Rv0981	513	S	R171R	0	1	0
1097335_T	1097335	C	T	Non-Essential	mprA	Rv0981	520	S	L174L	0	1	0
1097358_G	1097358	A	G	Non-Essential	mprA	Rv0981	543	S	E181E	0	1	0
1097359_A	1097359	G	A	Non-Essential	mprA	Rv0981	544	N	E182K	0	0	1
1097361_A	1097361	G	A	Non-Essential	mprA	Rv0981	546	S	E182E	0	1	0
1097367_T	1097367	G	T	Non-Essential	mprA	Rv0981	552	N	W184C	0	0	1
1097370_G	1097370	A	G	Non-Essential	mprA	Rv0981	555	S	G185G	0	1	0
1097383_C	1097383	A	C	Non-Essential	mprA	Rv0981	568	N	T190P	0	0	1
1097387_A	1097387	C	A	Non-Essential	mprA	Rv0981	572	N	S191*	0	0	1
1097396_T	1097396	C	T	Non-Essential	mprA	Rv0981	581	N	A194V	0	0	1
1097400_A	1097400	G	A	Non-Essential	mprA	Rv0981	585	S	L195L	0	1	0
1097400_C	1097400	G	C	Non-Essential	mprA	Rv0981	585	S	L195L	0	1	0
1097410_A	1097410	G	A	Non-Essential	mprA	Rv0981	595	N	V199I	0	0	1
1097412_T	1097412	C	T	Non-Essential	mprA	Rv0981	597	S	V199V	0	1	0
1097415_A	1097415	G	A	Non-Essential	mprA	Rv0981	600	S	G200G	0	1	0
1097438_T	1097438	C	T	Non-Essential	mprA	Rv0981	623	N	A208V	0	0	1
1097439_G	1097439	C	G	Non-Essential	mprA	Rv0981	624	S	A208A	0	1	0
1097442_T	1097442	C	T	Non-Essential	mprA	Rv0981	627	S	D209D	0	1	0
1097442_G	1097442	C	G	Non-Essential	mprA	Rv0981	627	N	D209E	0	0	1
1097445_T	1097445	C	T	Non-Essential	mprA	Rv0981	630	S	G210G	0	1	0
1097447_C	1097447	A	C	Non-Essential	mprA	Rv0981	632	N	E211A	0	0	1
1097457_A	1097457	G	A	Non-Essential	mprA	Rv0981	642	S	L214L	0	1	0
1097460_T	1097460	C	T	Non-Essential	mprA	Rv0981	645	S	I215I	0	1	0
1097473_T	1097473	G	T	Non-Essential	mprA	Rv0981	658	N	G220*	0	0	1
1097478_A	1097478	G	A	Non-Essential	mprA	Rv0981	663	S	V221V	0	1	0
1097485_A	1097485	G	A	Non-Essential	mprA	Rv0981	670	N	V224M	0	0	1
1097488_T	1097488	C	T	Non-Essential	mprA	Rv0981	673	S	L225L	0	1	0
1097521_A	1097521	G	A	Essential	mprB	Rv0982	14	N	R5H	0	0	1
1097521_T	1097521	G	T	Essential	mprB	Rv0982	14	N	R5L	0	0	1
1097523_T	1097523	C	T	Essential	mprB	Rv0982	16	N	R6C	0	0	1
1097527_A	1097527	G	A	Essential	mprB	Rv0982	20	N	R7Q	0	0	1
1097529_A	1097529	G	A	Essential	mprB	Rv0982	22	N	D8N	0	0	1
1097530_G	1097530	A	G	Essential	mprB	Rv0982	23	N	D8G	0	0	1
1097540_T	1097540	G	T	Essential	mprB	Rv0982	33	S	P11P	0	1	0
1097545_A	1097545	G	A	Essential	mprB	Rv0982	38	N	R13H	0	0	1
1097550_G	1097550	A	G	Essential	mprB	Rv0982	43	N	T15A	0	0	1
1097551_A	1097551	C	A	Essential	mprB	Rv0982	44	N	T15N	0	0	1
1097563_A	1097563	C	A	Essential	mprB	Rv0982	56	N	S19Y	0	0	1
1097563_G	1097563	C	G	Essential	mprB	Rv0982	56	N	S19C	0	0	1
1097564_G	1097564	C	G	Essential	mprB	Rv0982	57	S	S19S	0	1	0
1097567_A	1097567	G	A	Essential	mprB	Rv0982	60	S	L20L	0	1	0
1097581_C	1097581	T	C	Essential	mprB	Rv0982	74	N	M25T	0	0	1
1097583_T	1097583	C	T	Essential	mprB	Rv0982	76	S	L26L	0	1	0
1097589_T	1097589	G	T	Essential	mprB	Rv0982	82	N	A28S	0	0	1
1097597_T	1097597	C	T	Essential	mprB	Rv0982	90	S	S30S	0	1	0
1097602_G	1097602	T	G	Essential	mprB	Rv0982	95	N	V32G	0	0	1
1097612_A	1097612	G	A	Essential	mprB	Rv0982	105	S	V35V	0	1	0
1097615_A	1097615	T	A	Essential	mprB	Rv0982	108	S	V36V	0	1	0
1097616_A	1097616	G	A	Essential	mprB	Rv0982	109	N	V37M	0	0	1
1097616_C	1097616	G	C	Essential	mprB	Rv0982	109	N	V37L	0	0	1
1097630_T	1097630	C	T	Essential	mprB	Rv0982	123	S	F41F	0	1	0
1097633_T	1097633	C	T	Essential	mprB	Rv0982	126	S	A42A	0	1	0
1097636_T	1097636	C	T	Essential	mprB	Rv0982	129	S	V43V	0	1	0
1097648_T	1097648	C	T	Essential	mprB	Rv0982	141	S	I47I	0	1	0
1097652_T	1097652	G	T	Essential	mprB	Rv0982	145	N	A49S	0	0	1
1097657_A	1097657	G	A	Essential	mprB	Rv0982	150	S	A50A	0	1	0
1097661_G	1097661	T	G	Essential	mprB	Rv0982	154	N	Y52D	0	0	1
1097665_T	1097665	G	T	Essential	mprB	Rv0982	158	N	S53I	0	0	1
1097666_T	1097666	C	T	Essential	mprB	Rv0982	159	S	S53S	0	1	0
1097684_A	1097684	G	A	Essential	mprB	Rv0982	177	S	L59L	0	1	0
1097688_G	1097688	A	G	Essential	mprB	Rv0982	181	N	S61G	0	0	1
1097695_T	1097695	C	T	Essential	mprB	Rv0982	188	N	A63V	0	0	1
1097705_T	1097705	C	T	Essential	mprB	Rv0982	198	S	L66L	0	1	0
1097711_T	1097711	C	T	Essential	mprB	Rv0982	204	S	A68A	0	1	0
1097717_T	1097717	C	T	Essential	mprB	Rv0982	210	S	G70G	0	1	0
1097719_T	1097719	C	T	Essential	mprB	Rv0982	212	N	S71L	0	0	1
1097721_T	1097721	C	T	Essential	mprB	Rv0982	214	S	L72L	0	1	0
1097723_A	1097723	G	A	Essential	mprB	Rv0982	216	S	L72L	0	1	0
1097726_G	1097726	A	G	Essential	mprB	Rv0982	219	S	A73A	0	1	0
1097727_T	1097727	G	T	Essential	mprB	Rv0982	220	N	A74S	0	0	1
1097730_A	1097730	G	A	Essential	mprB	Rv0982	223	N	D75N	0	0	1
1097733_T	1097733	C	T	Essential	mprB	Rv0982	226	N	P76S	0	0	1
1097735_A	1097735	G	A	Essential	mprB	Rv0982	228	S	P76P	0	1	0
1097744_G	1097744	A	G	Essential	mprB	Rv0982	237	S	A79A	0	1	0
1097756_T	1097756	C	T	Essential	mprB	Rv0982	249	S	T83T	0	1	0
1097758_T	1097758	C	T	Essential	mprB	Rv0982	251	N	A84V	0	0	1
1097792_T	1097792	C	T	Essential	mprB	Rv0982	285	S	P95P	0	1	0
1097798_A	1097798	G	A	Essential	mprB	Rv0982	291	S	Q97Q	0	1	0
1097799_G	1097799	T	G	Essential	mprB	Rv0982	292	N	S98A	0	0	1
1097800_T	1097800	C	T	Essential	mprB	Rv0982	293	N	S98F	0	0	1
1097805_A	1097805	T	A	Essential	mprB	Rv0982	298	N	Y100N	0	0	1
1097810_G	1097810	C	G	Essential	mprB	Rv0982	303	S	T101T	0	1	0
1097815_G	1097815	A	G	Essential	mprB	Rv0982	308	N	Q103R	0	0	1
1097825_T	1097825	C	T	Essential	mprB	Rv0982	318	S	G106G	0	1	0
1097831_A	1097831	G	A	Essential	mprB	Rv0982	324	S	T108T	0	1	0
1097831_T	1097831	G	T	Essential	mprB	Rv0982	324	S	T108T	0	1	0
1097833_C	1097833	T	C	Essential	mprB	Rv0982	326	N	L109P	0	0	1
1097834_A	1097834	G	A	Essential	mprB	Rv0982	327	S	L109L	0	1	0
1097838_C	1097838	G	C	Essential	mprB	Rv0982	331	N	V111L	0	0	1
1097844_C	1097844	G	C	Essential	mprB	Rv0982	337	N	A113P	0	0	1
1097846_G	1097846	T	G	Essential	mprB	Rv0982	339	S	A113A	0	1	0
1097849_A	1097849	C	A	Essential	mprB	Rv0982	342	S	A114A	0	1	0
1097849_T	1097849	C	T	Essential	mprB	Rv0982	342	S	A114A	0	1	0
1097852_A	1097852	G	A	Essential	mprB	Rv0982	345	S	E115E	0	1	0
1097853_G	1097853	A	G	Essential	mprB	Rv0982	346	N	K116E	0	0	1
1097865_G	1097865	C	G	Essential	mprB	Rv0982	358	N	R120G	0	0	1
1097870_A	1097870	C	A	Essential	mprB	Rv0982	363	S	G121G	0	1	0
1097870_T	1097870	C	T	Essential	mprB	Rv0982	363	S	G121G	0	1	0
1097879_G	1097879	C	G	Essential	mprB	Rv0982	372	N	F124L	0	0	1
1097880_G	1097880	A	G	Essential	mprB	Rv0982	373	N	M125V	0	0	1
1097882_A	1097882	G	A	Essential	mprB	Rv0982	375	N	M125I	0	0	1
1097885_A	1097885	G	A	Essential	mprB	Rv0982	378	S	S126S	0	1	0
1097889_T	1097889	C	T	Essential	mprB	Rv0982	382	N	R128C	0	0	1
1097891_G	1097891	C	G	Essential	mprB	Rv0982	384	S	R128R	0	1	0
1097894_T	1097894	C	T	Essential	mprB	Rv0982	387	S	T129T	0	1	0
1097899_T	1097899	C	T	Essential	mprB	Rv0982	392	N	A131V	0	0	1
1097903_T	1097903	C	T	Essential	mprB	Rv0982	396	S	D132D	0	1	0
1097909_T	1097909	G	T	Essential	mprB	Rv0982	402	S	R134R	0	1	0
1097924_C	1097924	T	C	Essential	mprB	Rv0982	417	S	R139R	0	1	0
1097927_A	1097927	G	A	Essential	mprB	Rv0982	420	S	L140L	0	1	0
1097929_T	1097929	C	T	Essential	mprB	Rv0982	422	N	T141I	0	0	1
1097933_T	1097933	C	T	Essential	mprB	Rv0982	426	S	N142N	0	1	0
1097938_A	1097938	G	A	Essential	mprB	Rv0982	431	N	S144N	0	0	1
1097954_G	1097954	C	G	Essential	mprB	Rv0982	447	S	S149S	0	1	0
1098198_A	1098198	C	A	Essential	mprB	Rv0982	691	S	R231R	0	1	0
1098200_C	1098200	G	C	Essential	mprB	Rv0982	693	S	R231R	0	1	0
1098200_T	1098200	G	T	Essential	mprB	Rv0982	693	S	R231R	0	1	0
1098202_T	1098202	C	T	Essential	mprB	Rv0982	695	N	A232V	0	0	1
1098208_A	1098208	C	A	Essential	mprB	Rv0982	701	N	A234D	0	0	1
1098220_G	1098220	A	G	Essential	mprB	Rv0982	713	N	E238G	0	0	1
1098234_A	1098234	C	A	Essential	mprB	Rv0982	727	N	L243M	0	0	1
1098234_T	1098234	C	T	Essential	mprB	Rv0982	727	S	L243L	0	1	0
1098236_A	1098236	G	A	Essential	mprB	Rv0982	729	S	L243L	0	1	0
1098249_A	1098249	G	A	Essential	mprB	Rv0982	742	N	G248R	0	0	1
1098251_G	1098251	A	G	Essential	mprB	Rv0982	744	S	G248G	0	1	0
1098263_C	1098263	T	C	Essential	mprB	Rv0982	756	S	R252R	0	1	0
1098266_T	1098266	C	T	Essential	mprB	Rv0982	759	S	T253T	0	1	0
1098291_A	1098291	G	A	Essential	mprB	Rv0982	784	N	V262I	0	0	1
1098308_T	1098308	C	T	Essential	mprB	Rv0982	801	S	A267A	0	1	0
1098314_A	1098314	G	A	Essential	mprB	Rv0982	807	N	M269I	0	0	1
1098320_A	1098320	G	A	Essential	mprB	Rv0982	813	S	P271P	0	1	0
1098320_T	1098320	G	T	Essential	mprB	Rv0982	813	S	P271P	0	1	0
1098321_A	1098321	G	A	Essential	mprB	Rv0982	814	N	G272R	0	0	1
1098328_G	1098328	C	G	Essential	mprB	Rv0982	821	N	P274R	0	0	1
1098332_A	1098332	G	A	Essential	mprB	Rv0982	825	S	R275R	0	1	0
1098338_A	1098338	C	A	Essential	mprB	Rv0982	831	S	P277P	0	1	0
1098338_T	1098338	C	T	Essential	mprB	Rv0982	831	S	P277P	0	1	0
1098340_T	1098340	A	T	Essential	mprB	Rv0982	833	N	K278M	0	0	1
1098353_A	1098353	C	A	Essential	mprB	Rv0982	846	S	V282V	0	1	0
1098355_C	1098355	A	C	Essential	mprB	Rv0982	848	N	D283A	0	0	1
1098359_A	1098359	G	A	Essential	mprB	Rv0982	852	S	L284L	0	1	0
1098364_T	1098364	C	T	Essential	mprB	Rv0982	857	N	A286V	0	0	1
1098365_A	1098365	C	A	Essential	mprB	Rv0982	858	S	A286A	0	1	0
1098369_C	1098369	G	C	Essential	mprB	Rv0982	862	N	V288L	0	0	1
1098395_T	1098395	C	T	Essential	mprB	Rv0982	888	S	S296S	0	1	0
1098398_G	1098398	A	G	Essential	mprB	Rv0982	891	S	T297T	0	1	0
1098399_T	1098399	C	T	Essential	mprB	Rv0982	892	S	L298L	0	1	0
1098408_A	1098408	G	A	Essential	mprB	Rv0982	901	N	D301N	0	0	1
1098415_C	1098415	T	C	Essential	mprB	Rv0982	908	N	V303A	0	0	1
1098417_A	1098417	G	A	Essential	mprB	Rv0982	910	N	D304N	0	0	1
1098420_T	1098420	C	T	Essential	mprB	Rv0982	913	S	L305L	0	1	0
1098425_G	1098425	C	G	Essential	mprB	Rv0982	918	S	S306S	0	1	0
1098427_A	1098427	G	A	Essential	mprB	Rv0982	920	N	R307Q	0	0	1
1098431_T	1098431	C	T	Essential	mprB	Rv0982	924	S	G308G	0	1	0
1098441_A	1098441	G	A	Essential	mprB	Rv0982	934	N	E312K	0	0	1
1098443_C	1098443	A	C	Essential	mprB	Rv0982	936	N	E312D	0	0	1
1098445_G	1098445	T	G	Essential	mprB	Rv0982	938	N	V313G	0	0	1
1098447_C	1098447	G	C	Essential	mprB	Rv0982	940	N	V314L	0	0	1
1098452_T	1098452	C	T	Essential	mprB	Rv0982	945	S	H315H	0	1	0
1098455_A	1098455	G	A	Essential	mprB	Rv0982	948	S	E316E	0	1	0
1098458_A	1098458	G	A	Essential	mprB	Rv0982	951	S	P317P	0	1	0
1098459_A	1098459	G	A	Essential	mprB	Rv0982	952	N	V318I	0	0	1
1098468_A	1098468	G	A	Essential	mprB	Rv0982	961	N	A321T	0	0	1
1098485_T	1098485	C	T	Essential	mprB	Rv0982	978	S	R326R	0	1	0
1098494_C	1098494	G	C	Essential	mprB	Rv0982	987	N	E329D	0	0	1
1098495_T	1098495	C	T	Essential	mprB	Rv0982	988	N	R330W	0	0	1
1098509_C	1098509	G	C	Essential	mprB	Rv0982	1002	S	R334R	0	1	0
1098516_C	1098516	G	C	Essential	mprB	Rv0982	1009	N	D337H	0	0	1
1098520_C	1098520	T	C	Essential	mprB	Rv0982	1013	N	I338T	0	0	1
1098523_A	1098523	T	A	Essential	mprB	Rv0982	1016	N	L339H	0	0	1
1098524_C	1098524	T	C	Essential	mprB	Rv0982	1017	S	L339L	0	1	0
1098529_G	1098529	A	G	Essential	mprB	Rv0982	1022	N	D341G	0	0	1
1098535_C	1098535	A	C	Essential	mprB	Rv0982	1028	N	E343A	0	0	1
1098536_A	1098536	G	A	Essential	mprB	Rv0982	1029	S	E343E	0	1	0
1098541_C	1098541	T	C	Essential	mprB	Rv0982	1034	N	I345T	0	0	1
1098551_A	1098551	G	A	Essential	mprB	Rv0982	1044	S	Q348Q	0	1	0
1098560_T	1098560	C	T	Essential	mprB	Rv0982	1053	S	G351G	0	1	0
1098566_T	1098566	C	T	Essential	mprB	Rv0982	1059	S	T353T	0	1	0
1098568_T	1098568	C	T	Essential	mprB	Rv0982	1061	N	A354V	0	0	1
1098568_G	1098568	C	G	Essential	mprB	Rv0982	1061	N	A354G	0	0	1
1098577_T	1098577	C	T	Essential	mprB	Rv0982	1070	N	S357L	0	0	1
1098578_A	1098578	G	A	Essential	mprB	Rv0982	1071	S	S357S	0	1	0
1098578_C	1098578	G	C	Essential	mprB	Rv0982	1071	S	S357S	0	1	0
1098586_T	1098586	C	T	Essential	mprB	Rv0982	1079	N	A360V	0	0	1
1098597_G	1098597	A	G	Essential	mprB	Rv0982	1090	N	M364V	0	0	1
1098598_C	1098598	T	C	Essential	mprB	Rv0982	1091	N	M364T	0	0	1
1098599_A	1098599	G	A	Essential	mprB	Rv0982	1092	N	M364I	0	0	1
1098609_A	1098609	G	A	Essential	mprB	Rv0982	1102	N	A368T	0	0	1
1098611_C	1098611	G	C	Essential	mprB	Rv0982	1104	S	A368A	0	1	0
1098620_T	1098620	C	T	Essential	mprB	Rv0982	1113	S	S371S	0	1	0
1098621_T	1098621	C	T	Essential	mprB	Rv0982	1114	N	P372S	0	0	1
1098625_T	1098625	C	T	Essential	mprB	Rv0982	1118	N	P373L	0	0	1
1098628_A	1098628	G	A	Essential	mprB	Rv0982	1121	N	G374D	0	0	1
1098628_T	1098628	G	T	Essential	mprB	Rv0982	1121	N	G374V	0	0	1
1098633_A	1098633	C	A	Essential	mprB	Rv0982	1126	N	H376N	0	0	1
1098638_A	1098638	G	A	Essential	mprB	Rv0982	1131	S	V377V	0	1	0
1098641_C	1098641	T	C	Essential	mprB	Rv0982	1134	S	G378G	0	1	0
1098651_G	1098651	A	G	Essential	mprB	Rv0982	1144	N	S382G	0	0	1
1098668_T	1098668	G	T	Essential	mprB	Rv0982	1161	S	S387S	0	1	0
1098669_T	1098669	C	T	Essential	mprB	Rv0982	1162	N	H388Y	0	0	1
1098671_T	1098671	C	T	Essential	mprB	Rv0982	1164	S	H388H	0	1	0
1098673_T	1098673	C	T	Essential	mprB	Rv0982	1166	N	A389V	0	0	1
1098684_T	1098684	G	T	Essential	mprB	Rv0982	1177	N	V393F	0	0	1
1098689_T	1098689	C	T	Essential	mprB	Rv0982	1182	S	S394S	0	1	0
1098693_T	1098693	C	T	Essential	mprB	Rv0982	1186	N	R396C	0	0	1
1098694_T	1098694	G	T	Essential	mprB	Rv0982	1187	N	R396L	0	0	1
1098698_G	1098698	C	G	Essential	mprB	Rv0982	1191	S	G397G	0	1	0
1098709_T	1098709	C	T	Essential	mprB	Rv0982	1202	N	P401L	0	0	1
1098723_T	1098723	C	T	Essential	mprB	Rv0982	1216	N	R406C	0	0	1
1098726_T	1098726	C	T	Essential	mprB	Rv0982	1219	S	L407L	0	1	0
1098732_C	1098732	T	C	Essential	mprB	Rv0982	1225	N	F409L	0	0	1
1098737_C	1098737	A	C	Essential	mprB	Rv0982	1230	N	E410D	0	0	1
1098737_G	1098737	A	G	Essential	mprB	Rv0982	1230	S	E410E	0	1	0
1098740_A	1098740	G	A	Essential	mprB	Rv0982	1233	S	R411R	0	1	0
1098746_T	1098746	C	T	Essential	mprB	Rv0982	1239	S	Y413Y	0	1	0
1098749_A	1098749	G	A	Essential	mprB	Rv0982	1242	S	R414R	0	1	0
1098754_T	1098754	C	T	Essential	mprB	Rv0982	1247	N	A416V	0	0	1
1098755_G	1098755	A	G	Essential	mprB	Rv0982	1248	S	A416A	0	1	0
1098761_G	1098761	A	G	Essential	mprB	Rv0982	1254	S	A418A	0	1	0
1098772_A	1098772	C	A	Essential	mprB	Rv0982	1265	N	P422Q	0	0	1
1098773_A	1098773	G	A	Essential	mprB	Rv0982	1266	S	P422P	0	1	0
1098776_C	1098776	T	C	Essential	mprB	Rv0982	1269	S	G423G	0	1	0
1098791_T	1098791	G	T	Essential	mprB	Rv0982	1284	N	L428F	0	0	1
1098796_C	1098796	T	C	Essential	mprB	Rv0982	1289	N	I430T	0	0	1
1098804_A	1098804	C	A	Essential	mprB	Rv0982	1297	N	Q433K	0	0	1
1098807_A	1098807	G	A	Essential	mprB	Rv0982	1300	N	V434M	0	0	1
1098808_C	1098808	T	C	Essential	mprB	Rv0982	1301	N	V434A	0	0	1
1098813_T	1098813	C	T	Essential	mprB	Rv0982	1306	N	L436F	0	0	1
1098821_T	1098821	C	T	Essential	mprB	Rv0982	1314	S	H438H	0	1	0
1098821_G	1098821	C	G	Essential	mprB	Rv0982	1314	N	H438Q	0	0	1
1098824_A	1098824	C	A	Essential	mprB	Rv0982	1317	S	G439G	0	1	0
1098824_G	1098824	C	G	Essential	mprB	Rv0982	1317	S	G439G	0	1	0
1098830_A	1098830	G	A	Essential	mprB	Rv0982	1323	S	L441L	0	1	0
1098834_A	1098834	C	A	Essential	mprB	Rv0982	1327	N	R443S	0	0	1
1098840_A	1098840	G	A	Essential	mprB	Rv0982	1333	N	E445K	0	0	1
1098842_G	1098842	A	G	Essential	mprB	Rv0982	1335	S	E445E	0	1	0
1098845_T	1098845	C	T	Essential	mprB	Rv0982	1338	S	D446D	0	1	0
1098865_T	1098865	C	T	Essential	mprB	Rv0982	1358	N	P453L	0	0	1
1098873_G	1098873	A	G	Essential	mprB	Rv0982	1366	N	T456A	0	0	1
1098884_T	1098884	C	T	Essential	mprB	Rv0982	1377	S	Y459Y	0	1	0
1098891_G	1098891	C	G	Essential	mprB	Rv0982	1384	N	L462V	0	0	1
1098893_A	1098893	C	A	Essential	mprB	Rv0982	1386	S	L462L	0	1	0
1098894_A	1098894	C	A	Essential	mprB	Rv0982	1387	N	P463T	0	0	1
1098900_A	1098900	C	A	Essential	mprB	Rv0982	1393	N	R465S	0	0	1
1098908_A	1098908	G	A	Essential	mprB	Rv0982	1401	N	M467I	0	0	1
1098916_T	1098916	C	T	Essential	mprB	Rv0982	1409	N	P470L	0	0	1
1098925_T	1098925	C	T	Essential	mprB	Rv0982	1418	N	P473L	0	0	1
1098926_T	1098926	C	T	Essential	mprB	Rv0982	1419	S	P473P	0	1	0
1098930_C	1098930	G	C	Essential	mprB	Rv0982	1423	N	A475P	0	0	1
1098935_C	1098935	G	C	Essential	mprB	Rv0982	1428	S	T476T	0	1	0
1098938_C	1098938	T	C	Essential	mprB	Rv0982	1431	S	A477A	0	1	0
1098939_A	1098939	G	A	Essential	mprB	Rv0982	1432	N	G478S	0	0	1
1098948_C	1098948	A	C	Essential	mprB	Rv0982	1441	N	S481R	0	0	1
1098949_T	1098949	G	T	Essential	mprB	Rv0982	1442	N	S481I	0	0	1
1098952_A	1098952	C	A	Essential	mprB	Rv0982	1445	N	T482K	0	0	1
1098967_T	1098967	C	T	Essential	mprB	Rv0982	1460	N	S487F	0	0	1
1098968_C	1098968	T	C	Essential	mprB	Rv0982	1461	S	S487S	0	1	0
1098973_A	1098973	G	A	Essential	mprB	Rv0982	1466	N	G489D	0	0	1
1098974_C	1098974	T	C	Essential	mprB	Rv0982	1467	S	G489G	0	1	0
1098977_A	1098977	G	A	Essential	mprB	Rv0982	1470	S	S490S	0	1	0
1098980_C	1098980	G	C	Essential	mprB	Rv0982	1473	S	A491A	0	1	0
1098982_G	1098982	A	G	Essential	mprB	Rv0982	1475	N	N492S	0	0	1
1098984_A	1098984	G	A	Essential	mprB	Rv0982	1477	N	V493I	0	0	1
1098984_T	1098984	G	T	Essential	mprB	Rv0982	1477	N	V493F	0	0	1
1098988_C	1098988	T	C	Essential	mprB	Rv0982	1481	N	I494T	0	0	1
1098991_T	1098991	C	T	Essential	mprB	Rv0982	1484	N	S495L	0	0	1
1098998_G	1098998	A	G	Essential	mprB	Rv0982	1491	S	E497E	0	1	0
1098999_G	1098999	T	G	Essential	mprB	Rv0982	1492	N	S498A	0	0	1
1099002_T	1099002	C	T	Essential	mprB	Rv0982	1495	N	Q499*	0	0	1
1099006_T	1099006	C	T	Essential	mprB	Rv0982	1499	N	S500F	0	0	1
1099007_T	1099007	C	T	Essential	mprB	Rv0982	1500	S	S500S	0	1	0
1099025_A	1099025	G	A	None	None	Rv0982_Rv0983	None	I	None	1	0	0
1099029_C	1099029	A	C	None	None	Rv0982_Rv0983	None	I	None	1	0	0
1099038_C	1099038	T	C	None	None	Rv0982_Rv0983	None	I	None	1	0	0
1099043_A	1099043	G	A	None	None	Rv0982_Rv0983	None	I	None	1	0	0
1099044_T	1099044	C	T	None	None	Rv0982_Rv0983	None	I	None	1	0	0
1099053_G	1099053	T	G	None	None	Rv0982_Rv0983	None	I	None	1	0	0
1099058_A	1099058	G	A	None	None	Rv0982_Rv0983	None	I	None	1	0	0
1099060_T	1099060	C	T	None	None	Rv0982_Rv0983	None	I	None	1	0	0
1099060_G	1099060	C	G	None	None	Rv0982_Rv0983	None	I	None	1	0	0
1099065_T	1099065	C	T	None	None	Rv0982_Rv0983	None	I	None	1	0	0
4040711_A	4040711	C	A	None	None	Rv3596c_Rv3597c	None	I	None	1	0	0
4040719_C	4040719	T	C	None	None	Rv3596c_Rv3597c	None	I	None	1	0	0
4040728_A	4040728	C	A	None	None	Rv3596c_Rv3597c	None	I	None	1	0	0
4040732_A	4040732	C	A	None	None	Rv3596c_Rv3597c	None	I	None	1	0	0
4040745_T	4040745	C	T	None	None	Rv3596c_Rv3597c	None	I	None	1	0	0
4040746_A	4040746	G	A	None	None	Rv3596c_Rv3597c	None	I	None	1	0	0
4040753_T	4040753	C	T	None	None	Rv3596c_Rv3597c	None	I	None	1	0	0
4040754_A	4040754	G	A	None	None	Rv3596c_Rv3597c	None	I	None	1	0	0
4040756_C	4040756	A	C	None	None	Rv3596c_Rv3597c	None	I	None	1	0	0
4040760_T	4040760	G	T	None	None	Rv3596c_Rv3597c	None	I	None	1	0	0
4040762_T	4040762	C	T	None	None	Rv3596c_Rv3597c	None	I	None	1	0	0
4040770_A	4040770	G	A	None	None	Rv3596c_Rv3597c	None	I	None	1	0	0
4040774_C	4040774	T	C	None	None	Rv3596c_Rv3597c	None	I	None	1	0	0
4040777_C	4040777	T	C	None	None	Rv3596c_Rv3597c	None	I	None	1	0	0
4040786_T	4040786	C	T	None	None	Rv3596c_Rv3597c	None	I	None	1	0	0
4040790_C	4040790	G	C	None	None	Rv3596c_Rv3597c	None	I	None	1	0	0
4040794_T	4040794	C	T	None	None	Rv3596c_Rv3597c	None	I	None	1	0	0
4040800_G	4040800	T	G	None	None	Rv3596c_Rv3597c	None	I	None	1	0	0
4040801_C	4040801	T	C	None	None	Rv3596c_Rv3597c	None	I	None	1	0	0
4040807_T	4040807	G	T	None	None	Rv3596c_Rv3597c	None	I	None	1	0	0
4040815_T	4040815	G	T	None	None	Rv3596c_Rv3597c	None	I	None	1	0	0
4040820_T	4040820	C	T	None	None	Rv3596c_Rv3597c	None	I	None	1	0	0
4040821_A	4040821	G	A	None	None	Rv3596c_Rv3597c	None	I	None	1	0	0
4040824_A	4040824	G	A	None	None	Rv3596c_Rv3597c	None	I	None	1	0	0
4040827_G	4040827	C	G	None	None	Rv3596c_Rv3597c	None	I	None	1	0	0
4040830_T	4040830	C	T	None	None	Rv3596c_Rv3597c	None	I	None	1	0	0
4040840_G	4040840	C	G	None	None	Rv3596c_Rv3597c	None	I	None	1	0	0
4040841_A	4040841	G	A	None	None	Rv3596c_Rv3597c	None	I	None	1	0	0
4040843_T	4040843	C	T	None	None	Rv3596c_Rv3597c	None	I	None	1	0	0
4040849_G	4040849	A	G	None	None	Rv3596c_Rv3597c	None	I	None	1	0	0
4040857_A	4040857	G	A	None	None	Rv3596c_Rv3597c	None	I	None	1	0	0
4040860_C	4040860	T	C	None	None	Rv3596c_Rv3597c	None	I	None	1	0	0
4040864_C	4040864	A	C	None	None	Rv3596c_Rv3597c	None	I	None	1	0	0
4040872_A	4040872	G	A	None	None	Rv3596c_Rv3597c	None	I	None	1	0	0
4040879_T	4040879	C	T	None	None	Rv3596c_Rv3597c	None	I	None	1	0	0
4040880_T	4040880	C	T	None	None	Rv3596c_Rv3597c	None	I	None	1	0	0
4040881_G	4040881	A	G	None	None	Rv3596c_Rv3597c	None	I	None	1	0	0
4040886_C	4040886	A	C	None	None	Rv3596c_Rv3597c	None	I	None	1	0	0
4040890_C	4040890	T	C	None	None	Rv3596c_Rv3597c	None	I	None	1	0	0
4040903_A	4040903	G	A	None	None	Rv3596c_Rv3597c	None	I	None	1	0	0
4040904_T	4040904	C	T	None	None	Rv3596c_Rv3597c	None	I	None	1	0	0
4040908_T	4040908	C	T	None	None	Rv3596c_Rv3597c	None	I	None	1	0	0
4040917_A	4040917	G	A	None	None	Rv3596c_Rv3597c	None	I	None	1	0	0
4040920_A	4040920	G	A	None	None	Rv3596c_Rv3597c	None	I	None	1	0	0
4040927_G	4040927	A	G	None	None	Rv3596c_Rv3597c	None	I	None	1	0	0
4040928_G	4040928	A	G	None	None	Rv3596c_Rv3597c	None	I	None	1	0	0
4040929_A	4040929	C	A	None	None	Rv3596c_Rv3597c	None	I	None	1	0	0
4040941_A	4040941	C	A	None	None	Rv3596c_Rv3597c	None	I	None	1	0	0
4040945_A	4040945	C	A	None	None	Rv3596c_Rv3597c	None	I	None	1	0	0
4040945_T	4040945	C	T	None	None	Rv3596c_Rv3597c	None	I	None	1	0	0
4040966_T	4040966	G	T	None	None	Rv3596c_Rv3597c	None	I	None	1	0	0
4040973_A	4040973	G	A	None	None	Rv3596c_Rv3597c	None	I	None	1	0	0
4040976_C	4040976	A	C	None	None	Rv3596c_Rv3597c	None	I	None	1	0	0
4040977_C	4040977	A	C	None	None	Rv3596c_Rv3597c	None	I	None	1	0	0
4040982_T	4040982	C	T	Essential	lsr2	Rv3597c	338	S	*113*	0	1	0
4040984_A	4040984	G	A	Essential	lsr2	Rv3597c	336	S	T112T	0	1	0
4040995_A	4040995	G	A	Essential	lsr2	Rv3597c	325	N	H109Y	0	0	1
4041001_T	4041001	C	T	Essential	lsr2	Rv3597c	319	N	A107T	0	0	1
4041005_A	4041005	G	A	Essential	lsr2	Rv3597c	315	S	I105I	0	1	0
4041011_A	4041011	G	A	Essential	lsr2	Rv3597c	309	S	D103D	0	1	0
4041015_A	4041015	G	A	Essential	lsr2	Rv3597c	305	N	A102V	0	0	1
4041019_A	4041019	G	A	Essential	lsr2	Rv3597c	301	N	P101S	0	0	1
4041044_A	4041044	G	A	Essential	lsr2	Rv3597c	276	S	H92H	0	1	0
4041052_A	4041052	T	A	Essential	lsr2	Rv3597c	268	N	N90Y	0	0	1
4041055_A	4041055	G	A	Essential	lsr2	Rv3597c	265	N	R89C	0	0	1
4041059_C	4041059	A	C	Essential	lsr2	Rv3597c	261	S	A87A	0	1	0
4041068_A	4041068	G	A	Essential	lsr2	Rv3597c	252	S	R84R	0	1	0
4041071_T	4041071	G	T	Essential	lsr2	Rv3597c	249	S	I83I	0	1	0
4041073_C	4041073	T	C	Essential	lsr2	Rv3597c	247	N	I83V	0	0	1
4041077_A	4041077	C	A	Essential	lsr2	Rv3597c	243	S	A81A	0	1	0
4041080_A	4041080	G	A	Essential	lsr2	Rv3597c	240	S	S80S	0	1	0
4041083_T	4041083	C	T	Essential	lsr2	Rv3597c	237	S	Q79Q	0	1	0
4041091_A	4041091	G	A	Essential	lsr2	Rv3597c	229	N	R77C	0	0	1
4041092_A	4041092	G	A	Essential	lsr2	Rv3597c	228	S	D76D	0	1	0
4041107_C	4041107	T	C	Essential	lsr2	Rv3597c	213	S	G71G	0	1	0
4041112_A	4041112	G	A	Essential	lsr2	Rv3597c	208	N	R70C	0	0	1
4041113_A	4041113	G	A	Essential	lsr2	Rv3597c	207	S	G69G	0	1	0
4041115_T	4041115	C	T	Essential	lsr2	Rv3597c	205	N	G69S	0	0	1
4041123_A	4041123	G	A	Essential	lsr2	Rv3597c	197	N	S66F	0	0	1
4041129_G	4041129	C	G	Essential	lsr2	Rv3597c	191	N	G64A	0	0	1
4041130_A	4041130	C	A	Essential	lsr2	Rv3597c	190	N	G64C	0	0	1
4041134_A	4041134	C	A	Essential	lsr2	Rv3597c	186	S	R62R	0	1	0
4041134_G	4041134	C	G	Essential	lsr2	Rv3597c	186	S	R62R	0	1	0
4041136_A	4041136	G	A	Essential	lsr2	Rv3597c	184	N	R62W	0	0	1
4041137_A	4041137	G	A	Essential	lsr2	Rv3597c	183	S	R61R	0	1	0
4041137_C	4041137	G	C	Essential	lsr2	Rv3597c	183	S	R61R	0	1	0
4041139_T	4041139	G	T	Essential	lsr2	Rv3597c	181	N	R61S	0	0	1
4041140_G	4041140	C	G	Essential	lsr2	Rv3597c	180	S	G60G	0	1	0
4041146_A	4041146	G	A	Essential	lsr2	Rv3597c	174	S	V58V	0	1	0
4041155_A	4041155	G	A	Essential	lsr2	Rv3597c	165	S	G55G	0	1	0
4041157_T	4041157	C	T	Essential	lsr2	Rv3597c	163	N	G55S	0	0	1
4041161_T	4041161	C	T	Essential	lsr2	Rv3597c	159	S	A53A	0	1	0
4041164_G	4041164	C	G	Essential	lsr2	Rv3597c	156	S	V52V	0	1	0
4041176_A	4041176	C	A	Essential	lsr2	Rv3597c	144	S	L48L	0	1	0
4041184_T	4041184	C	T	Essential	lsr2	Rv3597c	136	N	G46S	0	0	1
4041205_C	4041205	T	C	Essential	lsr2	Rv3597c	115	N	K39E	0	0	1
4041208_C	4041208	T	C	Essential	lsr2	Rv3597c	112	N	T38A	0	0	1
4041209_A	4041209	G	A	Essential	lsr2	Rv3597c	111	S	S37S	0	1	0
4041218_A	4041218	G	A	Essential	lsr2	Rv3597c	102	S	I34I	0	1	0
4041227_A	4041227	G	A	Essential	lsr2	Rv3597c	93	S	T31T	0	1	0
4041230_T	4041230	C	T	Essential	lsr2	Rv3597c	90	S	V30V	0	1	0
4041232_A	4041232	C	A	Essential	lsr2	Rv3597c	88	N	V30L	0	0	1
4041232_G	4041232	C	G	Essential	lsr2	Rv3597c	88	N	V30L	0	0	1
4041249_A	4041249	T	A	Essential	lsr2	Rv3597c	71	N	E24V	0	0	1
4041263_C	4041263	G	C	Essential	lsr2	Rv3597c	57	S	A19A	0	1	0
4041266_A	4041266	G	A	Essential	lsr2	Rv3597c	54	S	A18A	0	1	0
4041266_T	4041266	G	T	Essential	lsr2	Rv3597c	54	S	A18A	0	1	0
4041281_T	4041281	G	T	Essential	lsr2	Rv3597c	39	N	F13L	0	0	1
4041283_G	4041283	A	G	Essential	lsr2	Rv3597c	37	N	F13L	0	0	1
4041287_A	4041287	G	A	Essential	lsr2	Rv3597c	33	S	D11D	0	1	0
4041290_A	4041290	G	A	Essential	lsr2	Rv3597c	30	S	V10V	0	1	0
4041297_A	4041297	G	A	Essential	lsr2	Rv3597c	23	N	T8I	0	0	1
4041320_A	4041320	T	A	None	None	Rv3597c_Rv3598c	None	I	None	1	0	0
4041321_A	4041321	G	A	None	None	Rv3597c_Rv3598c	None	I	None	1	0	0
4041322_A	4041322	G	A	None	None	Rv3597c_Rv3598c	None	I	None	1	0	0
4041328_G	4041328	C	G	None	None	Rv3597c_Rv3598c	None	I	None	1	0	0
4041334_A	4041334	G	A	None	None	Rv3597c_Rv3598c	None	I	None	1	0	0
4041345_C	4041345	T	C	None	None	Rv3597c_Rv3598c	None	I	None	1	0	0
4041346_A	4041346	G	A	None	None	Rv3597c_Rv3598c	None	I	None	1	0	0
4041353_A	4041353	G	A	None	None	Rv3597c_Rv3598c	None	I	None	1	0	0
4041353_T	4041353	G	T	None	None	Rv3597c_Rv3598c	None	I	None	1	0	0
4041354_A	4041354	G	A	None	None	Rv3597c_Rv3598c	None	I	None	1	0	0
4041357_G	4041357	A	G	None	None	Rv3597c_Rv3598c	None	I	None	1	0	0
4041358_A	4041358	G	A	None	None	Rv3597c_Rv3598c	None	I	None	1	0	0
4041360_G	4041360	C	G	None	None	Rv3597c_Rv3598c	None	I	None	1	0	0
4041362_T	4041362	C	T	None	None	Rv3597c_Rv3598c	None	I	None	1	0	0
4041363_T	4041363	C	T	None	None	Rv3597c_Rv3598c	None	I	None	1	0	0
4041364_A	4041364	C	A	None	None	Rv3597c_Rv3598c	None	I	None	1	0	0
4041365_T	4041365	C	T	None	None	Rv3597c_Rv3598c	None	I	None	1	0	0
4041366_A	4041366	G	A	None	None	Rv3597c_Rv3598c	None	I	None	1	0	0
4041368_C	4041368	T	C	None	None	Rv3597c_Rv3598c	None	I	None	1	0	0
4041369_T	4041369	C	T	None	None	Rv3597c_Rv3598c	None	I	None	1	0	0
4041372_T	4041372	C	T	None	None	Rv3597c_Rv3598c	None	I	None	1	0	0
4041374_C	4041374	A	C	None	None	Rv3597c_Rv3598c	None	I	None	1	0	0
4041381_C	4041381	A	C	None	None	Rv3597c_Rv3598c	None	I	None	1	0	0
4041389_A	4041389	G	A	None	None	Rv3597c_Rv3598c	None	I	None	1	0	0
4041392_A	4041392	G	A	None	None	Rv3597c_Rv3598c	None	I	None	1	0	0
4041396_G	4041396	A	G	None	None	Rv3597c_Rv3598c	None	I	None	1	0	0
4041397_T	4041397	C	T	None	None	Rv3597c_Rv3598c	None	I	None	1	0	0
4041398_C	4041398	T	C	None	None	Rv3597c_Rv3598c	None	I	None	1	0	0
4041403_T	4041403	C	T	None	None	Rv3597c_Rv3598c	None	I	None	1	0	0
4041417_A	4041417	C	A	None	None	Rv3597c_Rv3598c	None	I	None	1	0	0
4041417_G	4041417	C	G	None	None	Rv3597c_Rv3598c	None	I	None	1	0	0
4041420_G	4041420	A	G	None	None	Rv3597c_Rv3598c	None	I	None	1	0	0
4054163_A	4054163	G	A	Essential	espD	Rv3614c	534	S	D178D	0	1	0
4054188_C	4054188	T	C	Essential	espD	Rv3614c	509	N	Y170C	0	0	1
4054189_G	4054189	A	G	Essential	espD	Rv3614c	508	N	Y170H	0	0	1
4054194_A	4054194	G	A	Essential	espD	Rv3614c	503	N	T168M	0	0	1
4054197_A	4054197	G	A	Essential	espD	Rv3614c	500	N	A167V	0	0	1
4054207_T	4054207	C	T	Essential	espD	Rv3614c	490	N	E164K	0	0	1
4054207_G	4054207	C	G	Essential	espD	Rv3614c	490	N	E164Q	0	0	1
4054209_A	4054209	G	A	Essential	espD	Rv3614c	488	N	A163V	0	0	1
4054213_G	4054213	C	G	Essential	espD	Rv3614c	484	N	E162Q	0	0	1
4054221_T	4054221	G	T	Essential	espD	Rv3614c	476	N	A159E	0	0	1
4054222_A	4054222	C	A	Essential	espD	Rv3614c	475	N	A159S	0	0	1
4054222_T	4054222	C	T	Essential	espD	Rv3614c	475	N	A159T	0	0	1
4054223_A	4054223	G	A	Essential	espD	Rv3614c	474	S	A158A	0	1	0
4054231_T	4054231	C	T	Essential	espD	Rv3614c	466	N	E156K	0	0	1
4054236_A	4054236	G	A	Essential	espD	Rv3614c	461	N	S154L	0	0	1
4054237_C	4054237	A	C	Essential	espD	Rv3614c	460	N	S154A	0	0	1
4054244_T	4054244	C	T	Essential	espD	Rv3614c	453	S	G151G	0	1	0
4054244_G	4054244	C	G	Essential	espD	Rv3614c	453	S	G151G	0	1	0
4054246_T	4054246	C	T	Essential	espD	Rv3614c	451	N	G151R	0	0	1
4054252_C	4054252	T	C	Essential	espD	Rv3614c	445	N	T149A	0	0	1
4054256_A	4054256	G	A	Essential	espD	Rv3614c	441	S	G147G	0	1	0
4054261_T	4054261	C	T	Essential	espD	Rv3614c	436	N	V146M	0	0	1
4054263_A	4054263	G	A	Essential	espD	Rv3614c	434	N	T145I	0	0	1
4054265_T	4054265	C	T	Essential	espD	Rv3614c	432	S	K144K	0	1	0
4054269_A	4054269	C	A	Essential	espD	Rv3614c	428	N	R143L	0	0	1
4054278_T	4054278	G	T	Essential	espD	Rv3614c	419	N	A140E	0	0	1
4054286_A	4054286	G	A	Essential	espD	Rv3614c	411	S	H137H	0	1	0
4054289_C	4054289	T	C	Essential	espD	Rv3614c	408	S	E136E	0	1	0
4054295_G	4054295	T	G	Essential	espD	Rv3614c	402	S	A134A	0	1	0
4054296_A	4054296	G	A	Essential	espD	Rv3614c	401	N	A134V	0	0	1
4054302_C	4054302	A	C	Essential	espD	Rv3614c	395	N	V132G	0	0	1
4054304_T	4054304	C	T	Essential	espD	Rv3614c	393	S	Q131Q	0	1	0
4054307_C	4054307	T	C	Essential	espD	Rv3614c	390	S	Q130Q	0	1	0
4054310_G	4054310	A	G	Essential	espD	Rv3614c	387	S	S129S	0	1	0
4054311_G	4054311	C	G	Essential	espD	Rv3614c	386	N	S129T	0	0	1
4054312_C	4054312	T	C	Essential	espD	Rv3614c	385	N	S129G	0	0	1
4054318_C	4054318	T	C	Essential	espD	Rv3614c	379	N	R127G	0	0	1
4054319_A	4054319	G	A	Essential	espD	Rv3614c	378	S	D126D	0	1	0
4054330_G	4054330	A	G	Essential	espD	Rv3614c	367	N	F123L	0	0	1
4054331_A	4054331	G	A	Essential	espD	Rv3614c	366	S	A122A	0	1	0
4054331_T	4054331	G	T	Essential	espD	Rv3614c	366	S	A122A	0	1	0
4054332_T	4054332	G	T	Essential	espD	Rv3614c	365	N	A122D	0	0	1
4054337_T	4054337	C	T	Essential	espD	Rv3614c	360	S	Q120Q	0	1	0
4054339_T	4054339	G	T	Essential	espD	Rv3614c	358	N	Q120K	0	0	1
4054340_A	4054340	G	A	Essential	espD	Rv3614c	357	S	A119A	0	1	0
4054343_T	4054343	C	T	Essential	espD	Rv3614c	354	S	S118S	0	1	0
4054348_C	4054348	G	C	Essential	espD	Rv3614c	349	N	Q117E	0	0	1
4054350_C	4054350	G	C	Essential	espD	Rv3614c	347	N	A116G	0	0	1
4054351_T	4054351	C	T	Essential	espD	Rv3614c	346	N	A116T	0	0	1
4054353_C	4054353	T	C	Essential	espD	Rv3614c	344	N	K115R	0	0	1
4054353_G	4054353	T	G	Essential	espD	Rv3614c	344	N	K115T	0	0	1
4054364_T	4054364	C	T	Essential	espD	Rv3614c	333	S	L111L	0	1	0
4054367_A	4054367	G	A	Essential	espD	Rv3614c	330	S	D110D	0	1	0
4054376_G	4054376	C	G	Essential	espD	Rv3614c	321	S	V107V	0	1	0
4054379_T	4054379	C	T	Essential	espD	Rv3614c	318	S	L106L	0	1	0
4054382_A	4054382	G	A	Essential	espD	Rv3614c	315	S	I105I	0	1	0
4054385_T	4054385	C	T	Essential	espD	Rv3614c	312	S	E104E	0	1	0
4054389_C	4054389	G	C	Essential	espD	Rv3614c	308	N	S103C	0	0	1
4054394_A	4054394	G	A	Essential	espD	Rv3614c	303	S	L101L	0	1	0
4054400_T	4054400	C	T	Essential	espD	Rv3614c	297	S	S99S	0	1	0
4054410_G	4054410	A	G	Essential	espD	Rv3614c	287	N	M96T	0	0	1
4054414_C	4054414	A	C	Essential	espD	Rv3614c	283	N	W95G	0	0	1
4054418_G	4054418	C	G	Essential	espD	Rv3614c	279	S	V93V	0	1	0
4054422_T	4054422	C	T	Essential	espD	Rv3614c	275	N	R92K	0	0	1
4054425_A	4054425	G	A	Essential	espD	Rv3614c	272	N	A91V	0	0	1
4054432_A	4054432	G	A	Essential	espD	Rv3614c	265	S	L89L	0	1	0
4054439_G	4054439	A	G	Essential	espD	Rv3614c	258	S	H86H	0	1	0
4054440_C	4054440	T	C	Essential	espD	Rv3614c	257	N	H86R	0	0	1
4054442_T	4054442	G	T	Essential	espD	Rv3614c	255	N	D85E	0	0	1
4054443_G	4054443	T	G	Essential	espD	Rv3614c	254	N	D85A	0	0	1
4054448_T	4054448	C	T	Essential	espD	Rv3614c	249	S	R83R	0	1	0
4054451_A	4054451	G	A	Essential	espD	Rv3614c	246	S	G82G	0	1	0
4054457_G	4054457	C	G	Essential	espD	Rv3614c	240	N	M80I	0	0	1
4054458_G	4054458	A	G	Essential	espD	Rv3614c	239	N	M80T	0	0	1
4054463_T	4054463	C	T	Essential	espD	Rv3614c	234	S	T78T	0	1	0
4054466_A	4054466	C	A	Essential	espD	Rv3614c	231	S	S77S	0	1	0
4054472_T	4054472	C	T	Essential	espD	Rv3614c	225	S	S75S	0	1	0
4054478_T	4054478	C	T	Essential	espD	Rv3614c	219	S	T73T	0	1	0
4054480_C	4054480	T	C	Essential	espD	Rv3614c	217	N	T73A	0	0	1
4054481_C	4054481	G	C	Essential	espD	Rv3614c	216	S	R72R	0	1	0
4054482_T	4054482	C	T	Essential	espD	Rv3614c	215	N	R72H	0	0	1
4054483_C	4054483	G	C	Essential	espD	Rv3614c	214	N	R72G	0	0	1
4054486_C	4054486	G	C	Essential	espD	Rv3614c	211	N	P71A	0	0	1
4054488_A	4054488	G	A	Essential	espD	Rv3614c	209	N	P70L	0	0	1
4054494_A	4054494	G	A	Essential	espD	Rv3614c	203	N	T68M	0	0	1
4054499_A	4054499	G	A	Essential	espD	Rv3614c	198	S	T66T	0	1	0
4054505_G	4054505	A	G	Essential	espD	Rv3614c	192	S	L64L	0	1	0
4054515_G	4054515	T	G	Essential	espD	Rv3614c	182	N	E61A	0	0	1
4054529_A	4054529	C	A	Essential	espD	Rv3614c	168	S	T56T	0	1	0
4054535_A	4054535	C	A	Essential	espD	Rv3614c	162	S	A54A	0	1	0
4054543_G	4054543	C	G	Essential	espD	Rv3614c	154	N	G52R	0	0	1
4054545_C	4054545	T	C	Essential	espD	Rv3614c	152	N	H51R	0	0	1
4054546_C	4054546	G	C	Essential	espD	Rv3614c	151	N	H51D	0	0	1
4054549_T	4054549	C	T	Essential	espD	Rv3614c	148	N	A50T	0	0	1
4054551_C	4054551	T	C	Essential	espD	Rv3614c	146	N	N49S	0	0	1
4054558_C	4054558	G	C	Essential	espD	Rv3614c	139	N	L47V	0	0	1
4054563_A	4054563	G	A	Essential	espD	Rv3614c	134	N	P45L	0	0	1
4054564_C	4054564	G	C	Essential	espD	Rv3614c	133	N	P45A	0	0	1
4054564_T	4054564	G	T	Essential	espD	Rv3614c	133	N	P45T	0	0	1
4054566_T	4054566	C	T	Essential	espD	Rv3614c	131	N	G44E	0	0	1
4054570_C	4054570	T	C	Essential	espD	Rv3614c	127	N	T43A	0	0	1
4054571_C	4054571	G	C	Essential	espD	Rv3614c	126	N	D42E	0	0	1
4054573_T	4054573	C	T	Essential	espD	Rv3614c	124	N	D42N	0	0	1
4054576_C	4054576	G	C	Essential	espD	Rv3614c	121	N	P41A	0	0	1
4054578_A	4054578	G	A	Essential	espD	Rv3614c	119	N	T40I	0	0	1
4054584_T	4054584	G	T	Essential	espD	Rv3614c	113	N	A38E	0	0	1
4054585_T	4054585	C	T	Essential	espD	Rv3614c	112	N	A38T	0	0	1
4054588_G	4054588	A	G	Essential	espD	Rv3614c	109	N	S37P	0	0	1
4054591_G	4054591	C	G	Essential	espD	Rv3614c	106	N	G36R	0	0	1
4054592_A	4054592	G	A	Essential	espD	Rv3614c	105	S	V35V	0	1	0
4054593_G	4054593	A	G	Essential	espD	Rv3614c	104	N	V35A	0	0	1
4054599_G	4054599	A	G	Essential	espD	Rv3614c	98	N	I33T	0	0	1
4054602_G	4054602	A	G	Essential	espD	Rv3614c	95	N	I32T	0	0	1
4054606_C	4054606	G	C	Essential	espD	Rv3614c	91	N	P31A	0	0	1
4054614_A	4054614	G	A	Essential	espD	Rv3614c	83	N	T28I	0	0	1
4054618_C	4054618	A	C	Essential	espD	Rv3614c	79	N	W27G	0	0	1
4054618_G	4054618	A	G	Essential	espD	Rv3614c	79	N	W27R	0	0	1
4054619_A	4054619	G	A	Essential	espD	Rv3614c	78	S	G26G	0	1	0
4054622_T	4054622	C	T	Essential	espD	Rv3614c	75	S	E25E	0	1	0
4054623_C	4054623	T	C	Essential	espD	Rv3614c	74	N	E25G	0	0	1
4054626_A	4054626	G	A	Essential	espD	Rv3614c	71	N	A24V	0	0	1
4054626_C	4054626	G	C	Essential	espD	Rv3614c	71	N	A24G	0	0	1
4054628_A	4054628	G	A	Essential	espD	Rv3614c	69	S	G23G	0	1	0
4054631_A	4054631	G	A	Essential	espD	Rv3614c	66	S	D22D	0	1	0
4054632_G	4054632	T	G	Essential	espD	Rv3614c	65	N	D22A	0	0	1
4054635_A	4054635	G	A	Essential	espD	Rv3614c	62	N	A21V	0	0	1
4054637_G	4054637	A	G	Essential	espD	Rv3614c	60	S	G20G	0	1	0
4054638_G	4054638	C	G	Essential	espD	Rv3614c	59	N	G20A	0	0	1
4054640_A	4054640	C	A	Essential	espD	Rv3614c	57	N	W19C	0	0	1
4054645_A	4054645	G	A	Essential	espD	Rv3614c	52	N	L18F	0	0	1
4054649_G	4054649	C	G	Essential	espD	Rv3614c	48	S	V16V	0	1	0
4054651_T	4054651	C	T	Essential	espD	Rv3614c	46	N	V16M	0	0	1
4054652_A	4054652	G	A	Essential	espD	Rv3614c	45	S	A15A	0	1	0
4054656_C	4054656	T	C	Essential	espD	Rv3614c	41	N	D14G	0	0	1
4054658_A	4054658	G	A	Essential	espD	Rv3614c	39	S	F13F	0	1	0
4054667_C	4054667	G	C	Essential	espD	Rv3614c	30	N	S10R	0	0	1
4054669_G	4054669	T	G	Essential	espD	Rv3614c	28	N	S10R	0	0	1
4054677_G	4054677	T	G	Essential	espD	Rv3614c	20	N	D7A	0	0	1
4054683_A	4054683	C	A	Essential	espD	Rv3614c	14	N	G5V	0	0	1
4054684_T	4054684	C	T	Essential	espD	Rv3614c	13	N	G5R	0	0	1
4054685_A	4054685	G	A	Essential	espD	Rv3614c	12	S	P4P	0	1	0
4054688_G	4054688	C	G	Essential	espD	Rv3614c	9	N	L3F	0	0	1
4054693_G	4054693	C	G	Essential	espD	Rv3614c	4	N	D2H	0	0	1
4054698_A	4054698	G	A	None	None	Rv3614c_Rv3615c	None	I	None	1	0	0
4054698_T	4054698	G	T	None	None	Rv3614c_Rv3615c	None	I	None	1	0	0
4054704_C	4054704	T	C	None	None	Rv3614c_Rv3615c	None	I	None	1	0	0
4054704_G	4054704	T	G	None	None	Rv3614c_Rv3615c	None	I	None	1	0	0
4054711_C	4054711	T	C	None	None	Rv3614c_Rv3615c	None	I	None	1	0	0
4054716_A	4054716	G	A	None	None	Rv3614c_Rv3615c	None	I	None	1	0	0
4054722_T	4054722	C	T	None	None	Rv3614c_Rv3615c	None	I	None	1	0	0
4054723_A	4054723	G	A	None	None	Rv3614c_Rv3615c	None	I	None	1	0	0
4054723_T	4054723	G	T	None	None	Rv3614c_Rv3615c	None	I	None	1	0	0
4054725_A	4054725	G	A	None	None	Rv3614c_Rv3615c	None	I	None	1	0	0
4054728_A	4054728	G	A	None	None	Rv3614c_Rv3615c	None	I	None	1	0	0
4054729_A	4054729	G	A	None	None	Rv3614c_Rv3615c	None	I	None	1	0	0
4054730_C	4054730	G	C	None	None	Rv3614c_Rv3615c	None	I	None	1	0	0
4054733_A	4054733	G	A	None	None	Rv3614c_Rv3615c	None	I	None	1	0	0
4054734_T	4054734	G	T	None	None	Rv3614c_Rv3615c	None	I	None	1	0	0
4054736_G	4054736	C	G	None	None	Rv3614c_Rv3615c	None	I	None	1	0	0
4054738_A	4054738	G	A	None	None	Rv3614c_Rv3615c	None	I	None	1	0	0
4054741_T	4054741	C	T	None	None	Rv3614c_Rv3615c	None	I	None	1	0	0
4054749_A	4054749	G	A	None	None	Rv3614c_Rv3615c	None	I	None	1	0	0
4054750_C	4054750	T	C	None	None	Rv3614c_Rv3615c	None	I	None	1	0	0
4054752_A	4054752	G	A	None	None	Rv3614c_Rv3615c	None	I	None	1	0	0
4054753_C	4054753	T	C	None	None	Rv3614c_Rv3615c	None	I	None	1	0	0
4054756_A	4054756	G	A	None	None	Rv3614c_Rv3615c	None	I	None	1	0	0
4054757_G	4054757	T	G	None	None	Rv3614c_Rv3615c	None	I	None	1	0	0
4054758_A	4054758	C	A	None	None	Rv3614c_Rv3615c	None	I	None	1	0	0
4054761_G	4054761	A	G	None	None	Rv3614c_Rv3615c	None	I	None	1	0	0
4054766_A	4054766	G	A	None	None	Rv3614c_Rv3615c	None	I	None	1	0	0
4054767_C	4054767	T	C	None	None	Rv3614c_Rv3615c	None	I	None	1	0	0
4054773_C	4054773	G	C	None	None	Rv3614c_Rv3615c	None	I	None	1	0	0
4054774_C	4054774	G	C	None	None	Rv3614c_Rv3615c	None	I	None	1	0	0
4054789_C	4054789	T	C	None	None	Rv3614c_Rv3615c	None	I	None	1	0	0
4054797_A	4054797	G	A	None	None	Rv3614c_Rv3615c	None	I	None	1	0	0
4054797_T	4054797	G	T	None	None	Rv3614c_Rv3615c	None	I	None	1	0	0
4054802_A	4054802	G	A	None	None	Rv3614c_Rv3615c	None	I	None	1	0	0
4054810_A	4054810	G	A	None	None	Rv3614c_Rv3615c	None	I	None	1	0	0
4054812_C	4054812	T	C	Antigen	espC	Rv3615c	312	N	*104W	0	0	1
4054815_A	4054815	G	A	Antigen	espC	Rv3615c	309	S	T103T	0	1	0
4054826_T	4054826	C	T	Antigen	espC	Rv3615c	298	N	G100R	0	0	1
4054827_A	4054827	G	A	Antigen	espC	Rv3615c	297	S	D99D	0	1	0
4054827_T	4054827	G	T	Antigen	espC	Rv3615c	297	N	D99E	0	0	1
4054828_C	4054828	T	C	Antigen	espC	Rv3615c	296	N	D99G	0	0	1
4054829_T	4054829	C	T	Antigen	espC	Rv3615c	295	N	D99N	0	0	1
4054832_C	4054832	T	C	Antigen	espC	Rv3615c	292	N	I98V	0	0	1
4054834_A	4054834	G	A	Antigen	espC	Rv3615c	290	N	A97V	0	0	1
4054838_C	4054838	T	C	Antigen	espC	Rv3615c	286	N	K96E	0	0	1
4054841_A	4054841	G	A	Antigen	espC	Rv3615c	283	N	R95C	0	0	1
4054843_G	4054843	C	G	Antigen	espC	Rv3615c	281	N	W94S	0	0	1
4054845_T	4054845	C	T	Antigen	espC	Rv3615c	279	S	A93A	0	1	0
4054846_A	4054846	G	A	Antigen	espC	Rv3615c	278	N	A93V	0	0	1
4054851_A	4054851	G	A	Antigen	espC	Rv3615c	273	S	D91D	0	1	0
4054854_A	4054854	G	A	Antigen	espC	Rv3615c	270	S	A90A	0	1	0
4054855_A	4054855	G	A	Antigen	espC	Rv3615c	269	N	A90V	0	0	1
4054857_G	4054857	C	G	Antigen	espC	Rv3615c	267	N	E89D	0	0	1
4054858_C	4054858	T	C	Antigen	espC	Rv3615c	266	N	E89G	0	0	1
4054858_G	4054858	T	G	Antigen	espC	Rv3615c	266	N	E89A	0	0	1
4054859_A	4054859	C	A	Antigen	espC	Rv3615c	265	N	E89*	0	0	1
4054869_T	4054869	C	T	Antigen	espC	Rv3615c	255	S	K85K	0	1	0
4054872_A	4054872	C	A	Antigen	espC	Rv3615c	252	S	A84A	0	1	0
4054872_G	4054872	C	G	Antigen	espC	Rv3615c	252	S	A84A	0	1	0
4054875_T	4054875	C	T	Antigen	espC	Rv3615c	249	S	A83A	0	1	0
4054876_A	4054876	G	A	Antigen	espC	Rv3615c	248	N	A83V	0	0	1
4054877_A	4054877	C	A	Antigen	espC	Rv3615c	247	N	A83S	0	0	1
4054878_G	4054878	A	G	Antigen	espC	Rv3615c	246	S	I82I	0	1	0
4054887_C	4054887	A	C	Antigen	espC	Rv3615c	237	N	S79R	0	0	1
4054887_G	4054887	A	G	Antigen	espC	Rv3615c	237	S	S79S	0	1	0
4054898_T	4054898	G	T	Antigen	espC	Rv3615c	226	N	L76I	0	0	1
4054899_C	4054899	A	C	Antigen	espC	Rv3615c	225	N	D75E	0	0	1
4054899_G	4054899	A	G	Antigen	espC	Rv3615c	225	S	D75D	0	1	0
4054900_G	4054900	T	G	Antigen	espC	Rv3615c	224	N	D75A	0	0	1
4054916_A	4054916	G	A	Antigen	espC	Rv3615c	208	N	H70Y	0	0	1
4054916_T	4054916	G	T	Antigen	espC	Rv3615c	208	N	H70N	0	0	1
4054917_T	4054917	C	T	Antigen	espC	Rv3615c	207	S	L69L	0	1	0
4054923_T	4054923	C	T	Antigen	espC	Rv3615c	201	S	S67S	0	1	0
4054926_A	4054926	G	A	Antigen	espC	Rv3615c	198	S	G66G	0	1	0
4054927_G	4054927	C	G	Antigen	espC	Rv3615c	197	N	G66A	0	0	1
4054932_A	4054932	G	A	Antigen	espC	Rv3615c	192	S	A64A	0	1	0
4054939_C	4054939	T	C	Antigen	espC	Rv3615c	185	N	H62R	0	0	1
4054941_A	4054941	G	A	Antigen	espC	Rv3615c	183	S	A61A	0	1	0
4054949_G	4054949	A	G	Antigen	espC	Rv3615c	175	S	L59L	0	1	0
4054957_C	4054957	T	C	Antigen	espC	Rv3615c	167	N	N56S	0	0	1
4054965_T	4054965	G	T	Antigen	espC	Rv3615c	159	N	D53E	0	0	1
4054966_C	4054966	T	C	Antigen	espC	Rv3615c	158	N	D53G	0	0	1
4054971_A	4054971	G	A	Antigen	espC	Rv3615c	153	S	F51F	0	1	0
4054974_T	4054974	C	T	Antigen	espC	Rv3615c	150	S	Q50Q	0	1	0
4054974_G	4054974	C	G	Antigen	espC	Rv3615c	150	N	Q50H	0	0	1
4054975_C	4054975	T	C	Antigen	espC	Rv3615c	149	N	Q50R	0	0	1
4054976_A	4054976	G	A	Antigen	espC	Rv3615c	148	N	Q50*	0	0	1
4054978_A	4054978	G	A	Antigen	espC	Rv3615c	146	N	S49L	0	0	1
4054978_T	4054978	G	T	Antigen	espC	Rv3615c	146	N	S49*	0	0	1
4054979_C	4054979	A	C	Antigen	espC	Rv3615c	145	N	S49A	0	0	1
4054983_A	4054983	G	A	Antigen	espC	Rv3615c	141	S	Y47Y	0	1	0
4054984_G	4054984	T	G	Antigen	espC	Rv3615c	140	N	Y47S	0	0	1
4054986_T	4054986	C	T	Antigen	espC	Rv3615c	138	S	P46P	0	1	0
4054992_A	4054992	G	A	Antigen	espC	Rv3615c	132	S	H44H	0	1	0
4054998_A	4054998	G	A	Antigen	espC	Rv3615c	126	S	I42I	0	1	0
4055006_A	4055006	C	A	Antigen	espC	Rv3615c	118	N	V40L	0	0	1
4055008_A	4055008	G	A	Antigen	espC	Rv3615c	116	N	S39F	0	0	1
4055010_C	4055010	T	C	Antigen	espC	Rv3615c	114	S	E38E	0	1	0
4055018_C	4055018	G	C	Antigen	espC	Rv3615c	106	N	L36V	0	0	1
4055029_A	4055029	G	A	Antigen	espC	Rv3615c	95	N	A32V	0	0	1
4055037_A	4055037	G	A	Antigen	espC	Rv3615c	87	S	G29G	0	1	0
4055044_A	4055044	G	A	Antigen	espC	Rv3615c	80	N	S27F	0	0	1
4055046_C	4055046	G	C	Antigen	espC	Rv3615c	78	S	A26A	0	1	0
4055047_A	4055047	G	A	Antigen	espC	Rv3615c	77	N	A26V	0	0	1
4055053_G	4055053	A	G	Antigen	espC	Rv3615c	71	N	V24A	0	0	1
4055056_A	4055056	G	A	Antigen	espC	Rv3615c	68	N	A23V	0	0	1
4055077_A	4055077	G	A	Antigen	espC	Rv3615c	47	N	A16V	0	0	1
4055079_T	4055079	C	T	Antigen	espC	Rv3615c	45	S	L15L	0	1	0
4055088_A	4055088	G	A	Antigen	espC	Rv3615c	36	S	L12L	0	1	0
4055096_T	4055096	C	T	Antigen	espC	Rv3615c	28	N	E10K	0	0	1
4055101_C	4055101	T	C	Antigen	espC	Rv3615c	23	N	Q8R	0	0	1
4055102_A	4055102	G	A	Antigen	espC	Rv3615c	22	N	Q8*	0	0	1
4055111_C	4055111	A	C	Antigen	espC	Rv3615c	13	N	L5V	0	0	1
4055118_T	4055118	C	T	Antigen	espC	Rv3615c	6	S	T2T	0	1	0
4055127_C	4055127	T	C	None	None	Rv3615c_Rv3616c	None	I	None	1	0	0
4055131_A	4055131	G	A	None	None	Rv3615c_Rv3616c	None	I	None	1	0	0
4055147_G	4055147	A	G	None	None	Rv3615c_Rv3616c	None	I	None	1	0	0
4055157_A	4055157	G	A	None	None	Rv3615c_Rv3616c	None	I	None	1	0	0
4055161_A	4055161	G	A	None	None	Rv3615c_Rv3616c	None	I	None	1	0	0
4055164_T	4055164	G	T	None	None	Rv3615c_Rv3616c	None	I	None	1	0	0
4055168_A	4055168	G	A	None	None	Rv3615c_Rv3616c	None	I	None	1	0	0
4055183_C	4055183	G	C	None	None	Rv3615c_Rv3616c	None	I	None	1	0	0
4055184_A	4055184	G	A	None	None	Rv3615c_Rv3616c	None	I	None	1	0	0
4055187_A	4055187	C	A	None	None	Rv3615c_Rv3616c	None	I	None	1	0	0
4055192_C	4055192	T	C	None	None	Rv3615c_Rv3616c	None	I	None	1	0	0
4055192_G	4055192	T	G	None	None	Rv3615c_Rv3616c	None	I	None	1	0	0
4055196_A	4055196	G	A	None	None	Rv3615c_Rv3616c	None	I	None	1	0	0
4055197_G	4055197	T	G	Antigen	espA	Rv3616c	1179	N	*393Y	0	0	1
4055198_G	4055198	T	G	Antigen	espA	Rv3616c	1178	N	*393S	0	0	1
4055199_T	4055199	A	T	Antigen	espA	Rv3616c	1177	N	*393K	0	0	1
4055199_G	4055199	A	G	Antigen	espA	Rv3616c	1177	N	*393Q	0	0	1
4055210_T	4055210	C	T	Antigen	espA	Rv3616c	1166	N	R389Q	0	0	1
4055211_A	4055211	G	A	Antigen	espA	Rv3616c	1165	N	R389*	0	0	1
4055214_A	4055214	C	A	Antigen	espA	Rv3616c	1162	N	V388L	0	0	1
4055217_A	4055217	G	A	Antigen	espA	Rv3616c	1159	S	L387L	0	1	0
4055220_T	4055220	C	T	Antigen	espA	Rv3616c	1156	N	V386M	0	0	1
4055244_T	4055244	C	T	Antigen	espA	Rv3616c	1132	N	A378T	0	0	1
4055248_A	4055248	G	A	Antigen	espA	Rv3616c	1128	S	V376V	0	1	0
4055255_A	4055255	G	A	Antigen	espA	Rv3616c	1121	N	A374V	0	0	1
4055258_T	4055258	C	T	Antigen	espA	Rv3616c	1118	N	R373H	0	0	1
4055258_G	4055258	C	G	Antigen	espA	Rv3616c	1118	N	R373P	0	0	1
4055263_A	4055263	G	A	Antigen	espA	Rv3616c	1113	S	A371A	0	1	0
4055264_A	4055264	G	A	Antigen	espA	Rv3616c	1112	N	A371V	0	0	1
4055266_T	4055266	G	T	Antigen	espA	Rv3616c	1110	N	D370E	0	0	1
4055274_C	4055274	T	C	Antigen	espA	Rv3616c	1102	N	T368A	0	0	1
4055274_G	4055274	T	G	Antigen	espA	Rv3616c	1102	N	T368P	0	0	1
4055278_T	4055278	C	T	Antigen	espA	Rv3616c	1098	S	A366A	0	1	0
4055284_T	4055284	C	T	Antigen	espA	Rv3616c	1092	S	A364A	0	1	0
4055285_T	4055285	G	T	Antigen	espA	Rv3616c	1091	N	A364E	0	0	1
4055289_T	4055289	C	T	Antigen	espA	Rv3616c	1087	N	G363S	0	0	1
4055293_T	4055293	C	T	Antigen	espA	Rv3616c	1083	S	S361S	0	1	0
4055294_A	4055294	G	A	Antigen	espA	Rv3616c	1082	N	S361L	0	0	1
4055297_C	4055297	T	C	Antigen	espA	Rv3616c	1079	N	Y360C	0	0	1
4055297_G	4055297	T	G	Antigen	espA	Rv3616c	1079	N	Y360S	0	0	1
4055298_G	4055298	A	G	Antigen	espA	Rv3616c	1078	N	Y360H	0	0	1
4055299_A	4055299	C	A	Antigen	espA	Rv3616c	1077	N	K359N	0	0	1
4055299_T	4055299	C	T	Antigen	espA	Rv3616c	1077	S	K359K	0	1	0
4055301_C	4055301	T	C	Antigen	espA	Rv3616c	1075	N	K359E	0	0	1
4055301_G	4055301	T	G	Antigen	espA	Rv3616c	1075	N	K359Q	0	0	1
4055302_A	4055302	C	A	Antigen	espA	Rv3616c	1074	N	K358N	0	0	1
4055303_G	4055303	T	G	Antigen	espA	Rv3616c	1073	N	K358T	0	0	1
4055304_C	4055304	T	C	Antigen	espA	Rv3616c	1072	N	K358E	0	0	1
4055304_G	4055304	T	G	Antigen	espA	Rv3616c	1072	N	K358Q	0	0	1
4055307_C	4055307	T	C	Antigen	espA	Rv3616c	1069	N	T357A	0	0	1
4055313_C	4055313	T	C	Antigen	espA	Rv3616c	1063	N	T355A	0	0	1
4055315_T	4055315	C	T	Antigen	espA	Rv3616c	1061	N	G354E	0	0	1
4055317_C	4055317	T	C	Antigen	espA	Rv3616c	1059	S	K353K	0	1	0
4055335_A	4055335	G	A	Antigen	espA	Rv3616c	1041	S	P347P	0	1	0
4055337_C	4055337	G	C	Antigen	espA	Rv3616c	1039	N	P347A	0	0	1
4055339_C	4055339	T	C	Antigen	espA	Rv3616c	1037	N	H346R	0	0	1
4055343_A	4055343	T	A	Antigen	espA	Rv3616c	1033	N	M345L	0	0	1
4055346_G	4055346	C	G	Antigen	espA	Rv3616c	1030	N	G344R	0	0	1
4055351_C	4055351	A	C	Antigen	espA	Rv3616c	1025	N	M342R	0	0	1
4055358_A	4055358	C	A	Antigen	espA	Rv3616c	1018	N	V340L	0	0	1
4055358_T	4055358	C	T	Antigen	espA	Rv3616c	1018	N	V340I	0	0	1
4055364_G	4055364	C	G	Antigen	espA	Rv3616c	1012	N	G338R	0	0	1
4055366_T	4055366	C	T	Antigen	espA	Rv3616c	1010	N	G337D	0	0	1
4055372_T	4055372	C	T	Antigen	espA	Rv3616c	1004	N	G335D	0	0	1
4055386_A	4055386	C	A	Antigen	espA	Rv3616c	990	S	A330A	0	1	0
4055386_T	4055386	C	T	Antigen	espA	Rv3616c	990	S	A330A	0	1	0
4055397_C	4055397	G	C	Antigen	espA	Rv3616c	979	N	L327V	0	0	1
4055409_G	4055409	C	G	Antigen	espA	Rv3616c	967	N	G323R	0	0	1
4055411_T	4055411	C	T	Antigen	espA	Rv3616c	965	N	G322D	0	0	1
4055415_G	4055415	C	G	Antigen	espA	Rv3616c	961	N	V321L	0	0	1
4055421_T	4055421	C	T	Antigen	espA	Rv3616c	955	N	E319K	0	0	1
4055422_A	4055422	G	A	Antigen	espA	Rv3616c	954	S	A318A	0	1	0
4055426_C	4055426	G	C	Antigen	espA	Rv3616c	950	N	A317G	0	0	1
4055428_C	4055428	G	C	Antigen	espA	Rv3616c	948	S	A316A	0	1	0
4055438_T	4055438	G	T	Antigen	espA	Rv3616c	938	N	P313Q	0	0	1
4055453_T	4055453	G	T	Antigen	espA	Rv3616c	923	N	P308H	0	0	1
4055470_T	4055470	A	T	Antigen	espA	Rv3616c	906	S	T302T	0	1	0
4055476_A	4055476	G	A	Antigen	espA	Rv3616c	900	S	A300A	0	1	0
4055479_A	4055479	G	A	Antigen	espA	Rv3616c	897	S	A299A	0	1	0
4055487_G	4055487	C	G	Antigen	espA	Rv3616c	889	N	V297L	0	0	1
4055491_G	4055491	A	G	Antigen	espA	Rv3616c	885	S	A295A	0	1	0
4055492_A	4055492	G	A	Antigen	espA	Rv3616c	884	N	A295V	0	0	1
4055495_C	4055495	A	C	Antigen	espA	Rv3616c	881	N	L294R	0	0	1
4055495_G	4055495	A	G	Antigen	espA	Rv3616c	881	N	L294P	0	0	1
4055497_A	4055497	G	A	Antigen	espA	Rv3616c	879	S	S293S	0	1	0
4055500_A	4055500	C	A	Antigen	espA	Rv3616c	876	S	P292P	0	1	0
4055500_T	4055500	C	T	Antigen	espA	Rv3616c	876	S	P292P	0	1	0
4055501_A	4055501	G	A	Antigen	espA	Rv3616c	875	N	P292L	0	0	1
4055506_A	4055506	G	A	Antigen	espA	Rv3616c	870	S	G290G	0	1	0
4055506_C	4055506	G	C	Antigen	espA	Rv3616c	870	S	G290G	0	1	0
4055507_A	4055507	C	A	Antigen	espA	Rv3616c	869	N	G290V	0	0	1
4055509_A	4055509	C	A	Antigen	espA	Rv3616c	867	S	G289G	0	1	0
4055512_G	4055512	A	G	Antigen	espA	Rv3616c	864	S	F288F	0	1	0
4055514_T	4055514	A	T	Antigen	espA	Rv3616c	862	N	F288I	0	0	1
4055525_A	4055525	C	A	Antigen	espA	Rv3616c	851	N	G284V	0	0	1
4055526_A	4055526	C	A	Antigen	espA	Rv3616c	850	N	G284C	0	0	1
4055527_T	4055527	C	T	Antigen	espA	Rv3616c	849	S	G283G	0	1	0
4055529_A	4055529	C	A	Antigen	espA	Rv3616c	847	N	G283W	0	0	1
4055529_T	4055529	C	T	Antigen	espA	Rv3616c	847	N	G283R	0	0	1
4055530_C	4055530	A	C	Antigen	espA	Rv3616c	846	N	I282M	0	0	1
4055530_T	4055530	A	T	Antigen	espA	Rv3616c	846	S	I282I	0	1	0
4055530_G	4055530	A	G	Antigen	espA	Rv3616c	846	S	I282I	0	1	0
4055549_G	4055549	A	G	Antigen	espA	Rv3616c	827	N	L276S	0	0	1
4055550_G	4055550	A	G	Antigen	espA	Rv3616c	826	S	L276L	0	1	0
4055554_A	4055554	G	A	Antigen	espA	Rv3616c	822	S	A274A	0	1	0
4055559_G	4055559	A	G	Antigen	espA	Rv3616c	817	N	S273P	0	0	1
4055563_T	4055563	C	T	Antigen	espA	Rv3616c	813	S	A271A	0	1	0
4055564_T	4055564	G	T	Antigen	espA	Rv3616c	812	N	A271E	0	0	1
4055567_G	4055567	A	G	Antigen	espA	Rv3616c	809	N	L270P	0	0	1
4055568_A	4055568	G	A	Antigen	espA	Rv3616c	808	S	L270L	0	1	0
4055577_T	4055577	C	T	Antigen	espA	Rv3616c	799	N	A267T	0	0	1
4055599_A	4055599	G	A	Antigen	espA	Rv3616c	777	S	S259S	0	1	0
4055607_T	4055607	C	T	Antigen	espA	Rv3616c	769	N	G257S	0	0	1
4055608_A	4055608	G	A	Antigen	espA	Rv3616c	768	S	A256A	0	1	0
4055628_C	4055628	T	C	Antigen	espA	Rv3616c	748	N	T250A	0	0	1
4055628_G	4055628	T	G	Antigen	espA	Rv3616c	748	N	T250P	0	0	1
4055630_C	4055630	A	C	Antigen	espA	Rv3616c	746	N	V249G	0	0	1
4055630_G	4055630	A	G	Antigen	espA	Rv3616c	746	N	V249A	0	0	1
4055631_A	4055631	C	A	Antigen	espA	Rv3616c	745	N	V249L	0	0	1
4055639_G	4055639	A	G	Antigen	espA	Rv3616c	737	N	L246S	0	0	1
4055645_T	4055645	C	T	Antigen	espA	Rv3616c	731	N	S244N	0	0	1
4055647_A	4055647	G	A	Antigen	espA	Rv3616c	729	S	T243T	0	1	0
4055651_A	4055651	G	A	Antigen	espA	Rv3616c	725	N	A242V	0	0	1
4055655_G	4055655	C	G	Antigen	espA	Rv3616c	721	N	G241R	0	0	1
4055667_A	4055667	G	A	Antigen	espA	Rv3616c	709	N	P237S	0	0	1
4055673_T	4055673	C	T	Antigen	espA	Rv3616c	703	N	G235S	0	0	1
4055679_G	4055679	A	G	Antigen	espA	Rv3616c	697	N	F233L	0	0	1
4055683_A	4055683	G	A	Antigen	espA	Rv3616c	693	S	S231S	0	1	0
4055686_A	4055686	C	A	Antigen	espA	Rv3616c	690	N	E230D	0	0	1
4055686_G	4055686	C	G	Antigen	espA	Rv3616c	690	N	E230D	0	0	1
4055693_C	4055693	T	C	Antigen	espA	Rv3616c	683	N	N228S	0	0	1
4055699_G	4055699	C	G	Antigen	espA	Rv3616c	677	N	W226S	0	0	1
4055708_C	4055708	G	C	Antigen	espA	Rv3616c	668	N	S223C	0	0	1
4055710_C	4055710	G	C	Antigen	espA	Rv3616c	666	N	F222L	0	0	1
4055720_T	4055720	G	T	Antigen	espA	Rv3616c	656	N	T219N	0	0	1
4055722_T	4055722	C	T	Antigen	espA	Rv3616c	654	S	V218V	0	1	0
4055723_C	4055723	A	C	Antigen	espA	Rv3616c	653	N	V218G	0	0	1
4055728_A	4055728	C	A	Antigen	espA	Rv3616c	648	S	G216G	0	1	0
4055728_T	4055728	C	T	Antigen	espA	Rv3616c	648	S	G216G	0	1	0
4055728_G	4055728	C	G	Antigen	espA	Rv3616c	648	S	G216G	0	1	0
4055731_G	4055731	C	G	Antigen	espA	Rv3616c	645	S	T215T	0	1	0
4055734_A	4055734	G	A	Antigen	espA	Rv3616c	642	S	L214L	0	1	0
4055734_T	4055734	G	T	Antigen	espA	Rv3616c	642	S	L214L	0	1	0
4055740_C	4055740	G	C	Antigen	espA	Rv3616c	636	N	D212E	0	0	1
4055742_T	4055742	C	T	Antigen	espA	Rv3616c	634	N	D212N	0	0	1
4055743_A	4055743	C	A	Antigen	espA	Rv3616c	633	N	W211C	0	0	1
4055744_A	4055744	C	A	Antigen	espA	Rv3616c	632	N	W211L	0	0	1
4055750_C	4055750	T	C	Antigen	espA	Rv3616c	626	N	E209G	0	0	1
4055751_T	4055751	C	T	Antigen	espA	Rv3616c	625	N	E209K	0	0	1
4055755_T	4055755	C	T	Antigen	espA	Rv3616c	621	S	L207L	0	1	0
4055759_A	4055759	C	A	Antigen	espA	Rv3616c	617	N	G206V	0	0	1
4055760_T	4055760	C	T	Antigen	espA	Rv3616c	616	N	G206S	0	0	1
4055761_A	4055761	G	A	Antigen	espA	Rv3616c	615	S	N205N	0	1	0
4055767_T	4055767	C	T	Antigen	espA	Rv3616c	609	S	A203A	0	1	0
4055767_G	4055767	C	G	Antigen	espA	Rv3616c	609	S	A203A	0	1	0
4055770_A	4055770	G	A	Antigen	espA	Rv3616c	606	S	N202N	0	1	0
4055771_C	4055771	T	C	Antigen	espA	Rv3616c	605	N	N202S	0	0	1
4055784_T	4055784	C	T	Antigen	espA	Rv3616c	592	N	E198K	0	0	1
4055791_C	4055791	T	C	Antigen	espA	Rv3616c	585	S	E195E	0	1	0
4055801_A	4055801	G	A	Antigen	espA	Rv3616c	575	N	T192I	0	0	1
4055802_C	4055802	T	C	Antigen	espA	Rv3616c	574	N	T192A	0	0	1
4055803_A	4055803	G	A	Antigen	espA	Rv3616c	573	S	G191G	0	1	0
4055809_A	4055809	G	A	Antigen	espA	Rv3616c	567	S	I189I	0	1	0
4055816_C	4055816	T	C	Antigen	espA	Rv3616c	560	N	D187G	0	0	1
4055826_G	4055826	C	G	Antigen	espA	Rv3616c	550	N	D184H	0	0	1
4055836_A	4055836	G	A	Antigen	espA	Rv3616c	540	S	D180D	0	1	0
4055837_C	4055837	T	C	Antigen	espA	Rv3616c	539	N	D180G	0	0	1
4055845_A	4055845	G	A	Antigen	espA	Rv3616c	531	S	A177A	0	1	0
4055848_C	4055848	G	C	Antigen	espA	Rv3616c	528	S	A176A	0	1	0
4055852_A	4055852	G	A	Antigen	espA	Rv3616c	524	N	A175V	0	0	1
4055854_A	4055854	G	A	Antigen	espA	Rv3616c	522	S	V174V	0	1	0
4055862_T	4055862	C	T	Antigen	espA	Rv3616c	514	N	E172K	0	0	1
4055865_T	4055865	C	T	Antigen	espA	Rv3616c	511	N	A171T	0	0	1
4055870_C	4055870	T	C	Antigen	espA	Rv3616c	506	N	K169R	0	0	1
4055873_A	4055873	G	A	Antigen	espA	Rv3616c	503	N	A168V	0	0	1
4055877_A	4055877	G	A	Antigen	espA	Rv3616c	499	N	L167F	0	0	1
4055878_A	4055878	C	A	Antigen	espA	Rv3616c	498	N	L166F	0	0	1
4055879_C	4055879	A	C	Antigen	espA	Rv3616c	497	N	L166W	0	0	1
4055884_T	4055884	G	T	Antigen	espA	Rv3616c	492	S	L164L	0	1	0
4055894_A	4055894	G	A	Antigen	espA	Rv3616c	482	N	T161I	0	0	1
4055896_T	4055896	C	T	Antigen	espA	Rv3616c	480	S	A160A	0	1	0
4055896_G	4055896	C	G	Antigen	espA	Rv3616c	480	S	A160A	0	1	0
4055897_A	4055897	G	A	Antigen	espA	Rv3616c	479	N	A160V	0	0	1
4055902_A	4055902	G	A	Antigen	espA	Rv3616c	474	S	I158I	0	1	0
4055903_G	4055903	A	G	Antigen	espA	Rv3616c	473	N	I158T	0	0	1
4055905_T	4055905	C	T	Antigen	espA	Rv3616c	471	S	L157L	0	1	0
4055923_A	4055923	G	A	Antigen	espA	Rv3616c	453	S	Y151Y	0	1	0
4055926_A	4055926	G	A	Antigen	espA	Rv3616c	450	S	A150A	0	1	0
4055928_T	4055928	C	T	Antigen	espA	Rv3616c	448	N	A150T	0	0	1
4055944_C	4055944	T	C	Antigen	espA	Rv3616c	432	S	V144V	0	1	0
4055946_G	4055946	C	G	Antigen	espA	Rv3616c	430	N	V144L	0	0	1
4055951_G	4055951	A	G	Antigen	espA	Rv3616c	425	N	M142T	0	0	1
4055956_A	4055956	G	A	Antigen	espA	Rv3616c	420	S	G140G	0	1	0
4055956_T	4055956	G	T	Antigen	espA	Rv3616c	420	S	G140G	0	1	0
4055962_C	4055962	G	C	Antigen	espA	Rv3616c	414	N	C138W	0	0	1
4055963_G	4055963	C	G	Antigen	espA	Rv3616c	413	N	C138S	0	0	1
4055964_C	4055964	A	C	Antigen	espA	Rv3616c	412	N	C138G	0	0	1
4055973_A	4055973	C	A	Antigen	espA	Rv3616c	403	N	A135S	0	0	1
4055981_A	4055981	G	A	Antigen	espA	Rv3616c	395	N	A132V	0	0	1
4055984_A	4055984	G	A	Antigen	espA	Rv3616c	392	N	A131V	0	0	1
4055986_T	4055986	C	T	Antigen	espA	Rv3616c	390	S	S130S	0	1	0
4055987_T	4055987	G	T	Antigen	espA	Rv3616c	389	N	S130*	0	0	1
4055989_G	4055989	T	G	Antigen	espA	Rv3616c	387	S	L129L	0	1	0
4055990_T	4055990	A	T	Antigen	espA	Rv3616c	386	N	L129Q	0	0	1
4055990_G	4055990	A	G	Antigen	espA	Rv3616c	386	N	L129P	0	0	1
4055991_T	4055991	G	T	Antigen	espA	Rv3616c	385	N	L129I	0	0	1
4055992_A	4055992	G	A	Antigen	espA	Rv3616c	384	S	A128A	0	1	0
4055993_A	4055993	G	A	Antigen	espA	Rv3616c	383	N	A128V	0	0	1
4055997_A	4055997	G	A	Antigen	espA	Rv3616c	379	N	H127Y	0	0	1
4056003_G	4056003	C	G	Antigen	espA	Rv3616c	373	N	V125L	0	0	1
4056004_A	4056004	G	A	Antigen	espA	Rv3616c	372	S	V124V	0	1	0
4056006_T	4056006	C	T	Antigen	espA	Rv3616c	370	N	V124I	0	0	1
4056007_A	4056007	C	A	Antigen	espA	Rv3616c	369	S	P123P	0	1	0
4056008_A	4056008	G	A	Antigen	espA	Rv3616c	368	N	P123L	0	0	1
4056016_T	4056016	G	T	Antigen	espA	Rv3616c	360	S	T120T	0	1	0
4056019_T	4056019	C	T	Antigen	espA	Rv3616c	357	S	L119L	0	1	0
4056025_T	4056025	C	T	Antigen	espA	Rv3616c	351	S	V117V	0	1	0
4056026_T	4056026	A	T	Antigen	espA	Rv3616c	350	N	V117E	0	0	1
4056033_T	4056033	C	T	Antigen	espA	Rv3616c	343	N	V115M	0	0	1
4056037_C	4056037	G	C	Antigen	espA	Rv3616c	339	S	R113R	0	1	0
4056048_T	4056048	C	T	Antigen	espA	Rv3616c	328	N	E110K	0	0	1
4056052_G	4056052	A	G	Antigen	espA	Rv3616c	324	S	G108G	0	1	0
4056055_A	4056055	T	A	Antigen	espA	Rv3616c	321	N	K107N	0	0	1
4056056_A	4056056	T	A	Antigen	espA	Rv3616c	320	N	K107I	0	0	1
4056061_A	4056061	G	A	Antigen	espA	Rv3616c	315	S	A105A	0	1	0
4056070_T	4056070	C	T	Antigen	espA	Rv3616c	306	S	L102L	0	1	0
4056075_C	4056075	T	C	Antigen	espA	Rv3616c	301	N	I101V	0	0	1
4056076_A	4056076	G	A	Antigen	espA	Rv3616c	300	S	D100D	0	1	0
4056077_C	4056077	T	C	Antigen	espA	Rv3616c	299	N	D100G	0	0	1
4056077_G	4056077	T	G	Antigen	espA	Rv3616c	299	N	D100A	0	0	1
4056078_T	4056078	C	T	Antigen	espA	Rv3616c	298	N	D100N	0	0	1
4056081_A	4056081	G	A	Antigen	espA	Rv3616c	295	N	R99C	0	0	1
4056087_C	4056087	T	C	Antigen	espA	Rv3616c	289	N	T97A	0	0	1
4056088_A	4056088	C	A	Antigen	espA	Rv3616c	288	N	Q96H	0	0	1
4056090_A	4056090	G	A	Antigen	espA	Rv3616c	286	N	Q96*	0	0	1
4056100_A	4056100	G	A	Antigen	espA	Rv3616c	276	S	A92A	0	1	0
4056107_C	4056107	T	C	Antigen	espA	Rv3616c	269	N	D90G	0	0	1
4056112_A	4056112	G	A	Antigen	espA	Rv3616c	264	S	I88I	0	1	0
4056120_C	4056120	T	C	Antigen	espA	Rv3616c	256	N	S86G	0	0	1
4056124_A	4056124	G	A	Antigen	espA	Rv3616c	252	S	L84L	0	1	0
4056132_A	4056132	G	A	Antigen	espA	Rv3616c	244	N	R82C	0	0	1
4056136_A	4056136	G	A	Antigen	espA	Rv3616c	240	S	L80L	0	1	0
4056138_A	4056138	G	A	Antigen	espA	Rv3616c	238	N	L80F	0	0	1
4056140_G	4056140	T	G	Antigen	espA	Rv3616c	236	N	D79A	0	0	1
4056145_A	4056145	C	A	Antigen	espA	Rv3616c	231	S	L77L	0	1	0
4056151_G	4056151	C	G	Antigen	espA	Rv3616c	225	N	Q75H	0	0	1
4056153_A	4056153	G	A	Antigen	espA	Rv3616c	223	N	Q75*	0	0	1
4056153_T	4056153	G	T	Antigen	espA	Rv3616c	223	N	Q75K	0	0	1
4056155_G	4056155	A	G	Antigen	espA	Rv3616c	221	N	F74S	0	0	1
4056160_T	4056160	A	T	Antigen	espA	Rv3616c	216	N	N72K	0	0	1
4056162_C	4056162	T	C	Antigen	espA	Rv3616c	214	N	N72D	0	0	1
4056165_A	4056165	C	A	Antigen	espA	Rv3616c	211	N	V71L	0	0	1
4056168_A	4056168	G	A	Antigen	espA	Rv3616c	208	N	H70Y	0	0	1
4056170_C	4056170	T	C	Antigen	espA	Rv3616c	206	N	N69S	0	0	1
4056180_G	4056180	T	G	Antigen	espA	Rv3616c	196	N	K66Q	0	0	1
4056187_A	4056187	G	A	Antigen	espA	Rv3616c	189	S	Y63Y	0	1	0
4056195_T	4056195	C	T	Antigen	espA	Rv3616c	181	N	D61N	0	0	1
4056215_T	4056215	C	T	Antigen	espA	Rv3616c	161	N	G54D	0	0	1
4056218_C	4056218	T	C	Antigen	espA	Rv3616c	158	N	D53G	0	0	1
4056242_C	4056242	T	C	Antigen	espA	Rv3616c	134	N	E45G	0	0	1
4056243_T	4056243	C	T	Antigen	espA	Rv3616c	133	N	E45K	0	0	1
4056244_T	4056244	C	T	Antigen	espA	Rv3616c	132	S	E44E	0	1	0
4056244_G	4056244	C	G	Antigen	espA	Rv3616c	132	N	E44D	0	0	1
4056247_A	4056247	C	A	Antigen	espA	Rv3616c	129	S	L43L	0	1	0
4056247_T	4056247	C	T	Antigen	espA	Rv3616c	129	S	L43L	0	1	0
4056257_C	4056257	T	C	Antigen	espA	Rv3616c	119	N	E40G	0	0	1
4056258_T	4056258	C	T	Antigen	espA	Rv3616c	118	N	E40K	0	0	1
4056261_C	4056261	A	C	Antigen	espA	Rv3616c	115	N	F39V	0	0	1
4056265_T	4056265	C	T	Antigen	espA	Rv3616c	111	S	E37E	0	1	0
4056266_A	4056266	T	A	Antigen	espA	Rv3616c	110	N	E37V	0	0	1
4056267_T	4056267	C	T	Antigen	espA	Rv3616c	109	N	E37K	0	0	1
4056268_C	4056268	T	C	Antigen	espA	Rv3616c	108	S	L36L	0	1	0
4056270_A	4056270	G	A	Antigen	espA	Rv3616c	106	S	L36L	0	1	0
4056271_G	4056271	T	G	Antigen	espA	Rv3616c	105	S	S35S	0	1	0
4056272_C	4056272	G	C	Antigen	espA	Rv3616c	104	N	S35*	0	0	1
4056274_C	4056274	G	C	Antigen	espA	Rv3616c	102	S	S34S	0	1	0
4056277_A	4056277	G	A	Antigen	espA	Rv3616c	99	S	Y33Y	0	1	0
4056277_T	4056277	G	T	Antigen	espA	Rv3616c	99	N	Y33*	0	0	1
4056279_G	4056279	A	G	Antigen	espA	Rv3616c	97	N	Y33H	0	0	1
4056280_C	4056280	A	C	Antigen	espA	Rv3616c	96	S	L32L	0	1	0
4056280_T	4056280	A	T	Antigen	espA	Rv3616c	96	S	L32L	0	1	0
4056282_A	4056282	G	A	Antigen	espA	Rv3616c	94	N	L32F	0	0	1
4056283_A	4056283	G	A	Antigen	espA	Rv3616c	93	S	I31I	0	1	0
4056284_T	4056284	A	T	Antigen	espA	Rv3616c	92	N	I31N	0	0	1
4056284_G	4056284	A	G	Antigen	espA	Rv3616c	92	N	I31T	0	0	1
4056285_A	4056285	T	A	Antigen	espA	Rv3616c	91	N	I31F	0	0	1
4056285_C	4056285	T	C	Antigen	espA	Rv3616c	91	N	I31V	0	0	1
4056286_C	4056286	A	C	Antigen	espA	Rv3616c	90	S	G30G	0	1	0
4056286_G	4056286	A	G	Antigen	espA	Rv3616c	90	S	G30G	0	1	0
4056291_T	4056291	C	T	Antigen	espA	Rv3616c	85	N	G29R	0	0	1
4056292_C	4056292	T	C	Antigen	espA	Rv3616c	84	S	Q28Q	0	1	0
4056293_C	4056293	T	C	Antigen	espA	Rv3616c	83	N	Q28R	0	0	1
4056301_C	4056301	T	C	Antigen	espA	Rv3616c	75	N	I25M	0	0	1
4056302_G	4056302	A	G	Antigen	espA	Rv3616c	74	N	I25T	0	0	1
4056303_C	4056303	T	C	Antigen	espA	Rv3616c	73	N	I25V	0	0	1
4056304_G	4056304	T	G	Antigen	espA	Rv3616c	72	S	G24G	0	1	0
4056309_C	4056309	T	C	Antigen	espA	Rv3616c	67	N	I23V	0	0	1
4056310_T	4056310	C	T	Antigen	espA	Rv3616c	66	S	G22G	0	1	0
4056313_T	4056313	C	T	Antigen	espA	Rv3616c	63	S	L21L	0	1	0
4056317_C	4056317	A	C	Antigen	espA	Rv3616c	59	N	L20R	0	0	1
4056319_A	4056319	G	A	Antigen	espA	Rv3616c	57	S	D19D	0	1	0
4056320_C	4056320	T	C	Antigen	espA	Rv3616c	56	N	D19G	0	0	1
4056332_C	4056332	T	C	Antigen	espA	Rv3616c	44	N	D15G	0	0	1
4056340_C	4056340	A	C	Antigen	espA	Rv3616c	36	N	S12R	0	0	1
4056342_G	4056342	T	G	Antigen	espA	Rv3616c	34	N	S12R	0	0	1
4056343_A	4056343	G	A	Antigen	espA	Rv3616c	33	S	I11I	0	1	0
4056345_C	4056345	T	C	Antigen	espA	Rv3616c	31	N	I11V	0	0	1
4056347_A	4056347	G	A	Antigen	espA	Rv3616c	29	N	T10M	0	0	1
4056350_A	4056350	G	A	Antigen	espA	Rv3616c	26	N	P9L	0	0	1
4056351_C	4056351	G	C	Antigen	espA	Rv3616c	25	N	P9A	0	0	1
4056358_A	4056358	G	A	Antigen	espA	Rv3616c	18	S	I6I	0	1	0
4056361_A	4056361	G	A	Antigen	espA	Rv3616c	15	S	F5F	0	1	0
4056363_G	4056363	A	G	Antigen	espA	Rv3616c	13	N	F5L	0	0	1
4056367_C	4056367	T	C	Antigen	espA	Rv3616c	9	S	R3R	0	1	0
4056367_G	4056367	T	G	Antigen	espA	Rv3616c	9	N	R3S	0	0	1
4056369_G	4056369	T	G	Antigen	espA	Rv3616c	7	S	R3R	0	1	0
4056370_A	4056370	G	A	Antigen	espA	Rv3616c	6	S	S2S	0	1	0
4056375_C	4056375	T	C	Antigen	espA	Rv3616c	1	N	M1V	0	0	1
4056377_T	4056377	C	T	None	None	Rv3616c_Rv3617	None	I	None	1	0	0
4056378_G	4056378	C	G	None	None	Rv3616c_Rv3617	None	I	None	1	0	0
4056379_C	4056379	T	C	None	None	Rv3616c_Rv3617	None	I	None	1	0	0
4056380_A	4056380	G	A	None	None	Rv3616c_Rv3617	None	I	None	1	0	0
4056380_T	4056380	G	T	None	None	Rv3616c_Rv3617	None	I	None	1	0	0
4056381_T	4056381	C	T	None	None	Rv3616c_Rv3617	None	I	None	1	0	0
4056383_A	4056383	G	A	None	None	Rv3616c_Rv3617	None	I	None	1	0	0
4056385_T	4056385	C	T	None	None	Rv3616c_Rv3617	None	I	None	1	0	0
4056386_C	4056386	T	C	None	None	Rv3616c_Rv3617	None	I	None	1	0	0
4056387_G	4056387	A	G	None	None	Rv3616c_Rv3617	None	I	None	1	0	0
4056388_G	4056388	T	G	None	None	Rv3616c_Rv3617	None	I	None	1	0	0
4056389_T	4056389	C	T	None	None	Rv3616c_Rv3617	None	I	None	1	0	0
4056389_G	4056389	C	G	None	None	Rv3616c_Rv3617	None	I	None	1	0	0
4056390_C	4056390	T	C	None	None	Rv3616c_Rv3617	None	I	None	1	0	0
4056390_G	4056390	T	G	None	None	Rv3616c_Rv3617	None	I	None	1	0	0
4056392_C	4056392	A	C	None	None	Rv3616c_Rv3617	None	I	None	1	0	0
4056393_G	4056393	A	G	None	None	Rv3616c_Rv3617	None	I	None	1	0	0
4056394_A	4056394	C	A	None	None	Rv3616c_Rv3617	None	I	None	1	0	0
4056396_A	4056396	G	A	None	None	Rv3616c_Rv3617	None	I	None	1	0	0
4056396_T	4056396	G	T	None	None	Rv3616c_Rv3617	None	I	None	1	0	0
4056397_A	4056397	T	A	None	None	Rv3616c_Rv3617	None	I	None	1	0	0
4056397_G	4056397	T	G	None	None	Rv3616c_Rv3617	None	I	None	1	0	0
4056399_A	4056399	G	A	None	None	Rv3616c_Rv3617	None	I	None	1	0	0
4056407_G	4056407	C	G	None	None	Rv3616c_Rv3617	None	I	None	1	0	0
4056409_C	4056409	T	C	None	None	Rv3616c_Rv3617	None	I	None	1	0	0
4056410_A	4056410	G	A	None	None	Rv3616c_Rv3617	None	I	None	1	0	0
4056414_C	4056414	A	C	None	None	Rv3616c_Rv3617	None	I	None	1	0	0
4056414_G	4056414	A	G	None	None	Rv3616c_Rv3617	None	I	None	1	0	0
4056416_A	4056416	C	A	None	None	Rv3616c_Rv3617	None	I	None	1	0	0
4056419_C	4056419	T	C	None	None	Rv3616c_Rv3617	None	I	None	1	0	0
4056420_A	4056420	G	A	None	None	Rv3616c_Rv3617	None	I	None	1	0	0
4056421_A	4056421	G	A	None	None	Rv3616c_Rv3617	None	I	None	1	0	0
4056425_G	4056425	T	G	None	None	Rv3616c_Rv3617	None	I	None	1	0	0
4056428_G	4056428	A	G	None	None	Rv3616c_Rv3617	None	I	None	1	0	0
4056429_C	4056429	T	C	None	None	Rv3616c_Rv3617	None	I	None	1	0	0
4056430_C	4056430	T	C	None	None	Rv3616c_Rv3617	None	I	None	1	0	0
4056432_T	4056432	C	T	None	None	Rv3616c_Rv3617	None	I	None	1	0	0
4056435_A	4056435	G	A	None	None	Rv3616c_Rv3617	None	I	None	1	0	0
4056437_A	4056437	G	A	None	None	Rv3616c_Rv3617	None	I	None	1	0	0
4056438_C	4056438	T	C	None	None	Rv3616c_Rv3617	None	I	None	1	0	0
4056440_A	4056440	G	A	None	None	Rv3616c_Rv3617	None	I	None	1	0	0
4056440_T	4056440	G	T	None	None	Rv3616c_Rv3617	None	I	None	1	0	0
4056441_A	4056441	G	A	None	None	Rv3616c_Rv3617	None	I	None	1	0	0
4056441_C	4056441	G	C	None	None	Rv3616c_Rv3617	None	I	None	1	0	0
4056441_T	4056441	G	T	None	None	Rv3616c_Rv3617	None	I	None	1	0	0
4056442_T	4056442	G	T	None	None	Rv3616c_Rv3617	None	I	None	1	0	0
4056443_G	4056443	C	G	None	None	Rv3616c_Rv3617	None	I	None	1	0	0
4056447_A	4056447	C	A	None	None	Rv3616c_Rv3617	None	I	None	1	0	0
4056449_A	4056449	G	A	None	None	Rv3616c_Rv3617	None	I	None	1	0	0
4056450_C	4056450	T	C	None	None	Rv3616c_Rv3617	None	I	None	1	0	0
4056450_G	4056450	T	G	None	None	Rv3616c_Rv3617	None	I	None	1	0	0
4056451_G	4056451	C	G	None	None	Rv3616c_Rv3617	None	I	None	1	0	0
4056453_A	4056453	G	A	None	None	Rv3616c_Rv3617	None	I	None	1	0	0
4056453_C	4056453	G	C	None	None	Rv3616c_Rv3617	None	I	None	1	0	0
4056454_A	4056454	G	A	None	None	Rv3616c_Rv3617	None	I	None	1	0	0
4056457_A	4056457	G	A	None	None	Rv3616c_Rv3617	None	I	None	1	0	0
4056457_C	4056457	G	C	None	None	Rv3616c_Rv3617	None	I	None	1	0	0
4056461_C	4056461	T	C	None	None	Rv3616c_Rv3617	None	I	None	1	0	0
4056462_A	4056462	G	A	None	None	Rv3616c_Rv3617	None	I	None	1	0	0
4056463_T	4056463	C	T	None	None	Rv3616c_Rv3617	None	I	None	1	0	0
4056471_C	4056471	A	C	None	None	Rv3616c_Rv3617	None	I	None	1	0	0
4056475_T	4056475	C	T	None	None	Rv3616c_Rv3617	None	I	None	1	0	0
4056478_T	4056478	C	T	None	None	Rv3616c_Rv3617	None	I	None	1	0	0
4056485_G	4056485	T	G	None	None	Rv3616c_Rv3617	None	I	None	1	0	0
4056487_C	4056487	T	C	None	None	Rv3616c_Rv3617	None	I	None	1	0	0
4056488_T	4056488	C	T	None	None	Rv3616c_Rv3617	None	I	None	1	0	0
4056489_G	4056489	A	G	None	None	Rv3616c_Rv3617	None	I	None	1	0	0
4056491_A	4056491	G	A	None	None	Rv3616c_Rv3617	None	I	None	1	0	0
4056493_A	4056493	T	A	None	None	Rv3616c_Rv3617	None	I	None	1	0	0
4056497_T	4056497	C	T	None	None	Rv3616c_Rv3617	None	I	None	1	0	0
4056499_C	4056499	G	C	None	None	Rv3616c_Rv3617	None	I	None	1	0	0
4056499_T	4056499	G	T	None	None	Rv3616c_Rv3617	None	I	None	1	0	0
4056507_A	4056507	G	A	None	None	Rv3616c_Rv3617	None	I	None	1	0	0
4056511_C	4056511	T	C	None	None	Rv3616c_Rv3617	None	I	None	1	0	0
4056512_A	4056512	G	A	None	None	Rv3616c_Rv3617	None	I	None	1	0	0
4056518_A	4056518	G	A	None	None	Rv3616c_Rv3617	None	I	None	1	0	0
4056520_A	4056520	G	A	None	None	Rv3616c_Rv3617	None	I	None	1	0	0
4056525_A	4056525	C	A	None	None	Rv3616c_Rv3617	None	I	None	1	0	0
4056527_A	4056527	G	A	None	None	Rv3616c_Rv3617	None	I	None	1	0	0
4056534_A	4056534	C	A	None	None	Rv3616c_Rv3617	None	I	None	1	0	0
4056539_A	4056539	G	A	None	None	Rv3616c_Rv3617	None	I	None	1	0	0
[truncated: 8,045 more rows]
[truncated: 1 more columns]

## Sheet: Supplementary Table 2
Supplementary Table 2. Primers used for EspI Sanger sequencing.
F3: 5’-gtctcgccctttctggtgtt-3’
R3: 5’cgtttcgttcggtgtctgtg-3’

## Sheet: Supplementary Table 3 hotspots
Supplementary Table 3. Hotspots - SNVs with > 300 SNPs (occur in >1% of the isolates in our data set)
Gene ID	Protein Name	#SNPs	Mutations observed in data
Rv0758	PhoR	1222	G71S
Rv0981	MprA	2996	G70S
Rv0982	MprB	14541	L339H
Rv3616c	EspA	12145	A128V
Rv3864	EspE	5648	L21V
Rv3869	EccB1	3213	M170I
Rv3873	PPE68	2468	A29V
Rv3873	PPE68	2790	V229L
Rv3874	EsxB	2478	E68K
Rv3877	EccD1	1066	E45K
Rv3877	EccD1	2888	L105V
Rv3882c	EccE1	2014	I118V
Rv3882c	EccE1	2248	V205A (2245) | V205F (1) | V205V(2)
Rv3882c	EccE1	1073	D229G (1056) | D229A (16)
Rv3881c	EspB	929	N16S
Rv3867	EspH	911	K93T | K93N
Rv3879c	EspK	2775	L39W
Rv3879c	EspK	7844	D44N
Rv3879c	EspK	2782	G613S
Rv3879c	EspK	8047	E660* | E660A
Rv3879c	EspK	20242	C729S
	experimentally verified to be functional

## Sheet: Supplementary Table 4 Motifs
Supplementary Table 4. Motifs and SNps couts
Protein	Mutation	Observation
EccCa1	WALKER A (479G-X-X-X-X-G-K-S486)
	T481A	This residues could change
	G482A	This residues could change
	S483F	This residues could change
	G484R	The second glycine (G) residue (Glycine 484) helps in maintaining the structural integrity of the motif.
	WALKER B (595h-h-h-h-D599)
	V596A	Change allowed
	V598I	Change allowed
	V598L	Change allowed
EccCb1	WALKER A1 (84G-X-X-X-X-G-K-S91)
	G84A	The first glycine (G) residue (Glycine 84) is responsible for coordinating the β-phosphate of ATP.
	A85T	Change allowed
	A85P	Change allowed
	A85S	Change allowed
	P86P	Change allowed
	T88I	Change allowed
	T88T	Change allowed
	G89A	The second glycine (G) residue (Glycine 89) helps in maintaining the structural integrity of the motif.
	G89G	No change
	K90K	No change
	S91S	No change
	WALKER B1 (191h-h-h-h-D196)
	V191A	Change allowed
	F192L	Change allowed
	I195I	No change
	D196D	No change
	WALKER A2 (376G-X-X-X-X-G-K-S383)
	K379N	Change allowed
	K379N	Change allowed
	G381R	The second glycine (G) residue (Glycine 381) helps in maintaining the structural integrity of the motif.
	T384A	Important change. The serine (S384) residue at the end of the motif is involved in interacting with the γ-phosphate of ATP.
	WALKER B2 (472h-h-h-h-D476)
	V472V	No change
	L473F	Change allowed
	L474L	No change
EccA1	WALKER A (334G-X-X-X-X-G-K-T341)
	WALKER B (393h-h-h-h-D397)
	V393V	No change
EspI	WALKER A (424L-K-X-X-X-G-K-T431)
	G426R	Change allowed
	G426D	Change allowed
	G427G	Change allowed
	A428T	Change allowed
	A428S	Change allowed
	A428A	Change allowed
	WALKER B (449h-h-h-h-D453)
	I449L	Change allowed
EspB	176WxG178
	W176R	Change of hydrophobic residue for a positively charged residue
	E177R	Change allowed
	G178G	No change
	G178A	Change for similar residues
	G178R	Change of residue with no side chain for a positively charged residue
EspK	62WxG64
	W62*	Early truncation most likely leading to unstable peptide
	W62R	Change of hydrophobic residue for a positively charged residue
	G64G	No change
EsxA	43WxG45
	W43L	Change to another hydrophobic residue of shorter length
	W43C	Change of type of amino acid and length of side chain
	G44C	Change allowed
	G44A	Change allowed
	G44G	No change
EsxB	43WxG45
	R44H	Change allowed
	G45S	Change of residue with no side chain for a polar residue
PPE68	56WxG58
EspE	56WxG58
	W56*	Early truncation most likely leading to unstable peptide
	W56C	Change of type of amino acid and length of side chain
	I57L	Change allowed
EspA	55WxG57
EspB	81YxxxD85
	V84F	Change allowed
	V84V	No change
	D85N	Change of negatively charged residue to an uncharged polar residue
EspJ	79YxxxD83
	Y79S	Change of type of amino acid and length of side chain
	Y79C	Change of type of amino acid and length of side chain
	Y79Y	No change
	Y79*	Early truncation most likely leading to unstable peptide
	A80S	Change allowed
	A80V	Change allowed
	K81K	No change
EsxB	83YxxxD87
	A86V	Change allowed
EspH	179YxxxD183
	Y179*	Deletion of the last five residues and motif
	K180K	No change
	D182N	Change allowed
EspC	87YxxxD91
	Y87Y	No change
	W56C	Change of type of amino acid and length of side chain
EspF	87YxxxD91
	Y87Y	No change
	L88L	No change
	K89E	Change allowed
	A90T	Change allowed
	A90V	Change allowed
	A90A	No change
	D91D	No change
PE35	86YxxxD90
	I89I	No change

## Sheet: Supplementary Table 5 IDRs
Supplementary Table 5 - IDRs
gene	protein	disordered residues (%)	low-pLDDT stretch (cutoff <70)	position IDR	length IDR	count SNV in IDR	% SNV in IDR	nSNPs average in IDR	pLDDT average in IDR	% SNV - non IDRs	nSNPs average - non IDRs	pLDDT average - non IDRs
rv3597c	Lsr2	20.5	60-75	61-76	16	6	37.5	1.6	52.6	18.75	2.218	91.11
rv3614c	EspD	33.7	1-60	2023-01-14	14	6	42.8571	0.9	46.9	40	3.13	72.348
				35-60	26	15	57.6923	1.6	43.8
			172-184	171-184	14	2	14.2857	0.2	54.3
rv3616c	EspA	37.8	220-392	270-294	25	11	44	1.28	28.4	45	117.619	70.754
				301-383	83	33	39.759	4.2	30.3
rv3863	EspM	36	1-34	1-34	34	22	64.7059	2.7	37.5	29.6417	5.1009	83.701
			128-159	131-161	31	14	45.1613	0.9	37.5
			232-249	230-249	20	4	20	0.7	48
rv3864	EspE	40.5	171-402	204-277	74	5	6.75676	0.5	34.2	41.6084	23.108	69.865
				361-402	42	22	52.381	16.5	38.4
rv3867	EspH	27.9	1-34	1-33	33	7	21.2121	0.5	57.5	42.6667	7.726	80.62
rv3873	PPE68	57.6	173-368	173-202	30	12	40	0.9	46.4	39.0244	26.71	88.09
				236-368	133	59	44.3609	1.6	43.8
rv3876	EspI	55.6	1-379	1-246	246	14	5.69106	0.1	46.4	46.8354	3.398	86.43
				257-311	55	0	0	0	43.3
				325-373	49	21	42.8571	3	43.8
rv3878	EspJ	70	96-167	97-113	17	8	47.0588	1.2	44	47.4684	77.21	77.9
			176-280	176-280	105	59	56.1905	2.4	37.8
rv3879c	EspK	50.3	179-458	175-461	287	34	11.8467	0.4	41.3	52.7149	52.64	89.45
rv3881c	EspB	57.8	95-114	93-124	32	14	43.75	1.7	65.8	50.4237	6.156	84.87
			284-460	265-335	71	0	0	0	55.7
				352-433	82	25	30.4878	1.24	39.6
				453-460	8	5	62.5	3.6	43.7

## Sheet: Supplementary Table 6 Glycos_s
Supplementary Table 6. SNPs counts in glycosylation sites.
Gene ID	Protein Name	Interface Amino Acid	#SNPs	Mutations observed in data
Rv0758	PhoR	T266	3	T266A, T266T, T266S
Rv0758	PhoR	T267	1	T267A
Rv0982	MprB	T129	0
Rv0982	MprB	T196	0
Rv0982	MprB	S336	0
Rv3615c	EspC	S88	0
Rv3616c	EspA	S86	1	S86G
Rv3616c	EspA	S361	1	S361L
Rv3849	EspR	S2	0
Rv3849	EspR	T4	0
Rv3849	EspR	N10	2	N10K
Rv3849	EspR	T15	0
Rv3849	EspR	T39	10	T39A
Rv3849	EspR	S41	0
Rv3863	NA	S11	1	S11F
Rv3868	EccA1	T449	0
Rv3868	EccA1	N450	0
Rv3868	EccA1	S455	0
Rv3869	EccB1	S468	0
Rv3871	EccCb1	T2	0
Rv3874	EsxB	S84	0
Rv3876	EspI	S248	0
Rv3879c	EspK	T4	0
Rv3879c	EspK	T7	5	T7A, T7K
Rv3879c	EspK	S9	0
Rv3881c	EspB	N129	7	N129D

## Sheet: Supplementary Table 7 EsxA-EsxB
Supplementary Table 7. SNPs counts in the interaction sites between EsxA and EsxB.
Hydrogen bonds
Residue_esxA	Snpcount_esxA	Bsascores_esxA	Observed_mutations_esxA	Residue_esxB	Snpcount_esxB	Bsascores_esxB	Observed_mutations_esxB
35	0	10		14	3	8	E14A,E14G
43	2	7	W43C,W43L	75	0	5
57	0	4		71	0	3
64	0	5		57	0	6
31	2	3	E31A	20	0	3
21	0	10		28	2	7	Q28*,Q28P
64	0	5		57	0	6
21	0	10		31	0	2
31	2	3	E31A	20	0	3
41	0	6		83	0	2
Salt bridges
Residue_esxA	Snpcount_esxA	Bsascores_esxA	Observed_mutations_esxA	Residue_esxB	Snpcount_esxB	Bsascores_esxB	Observed_mutations_esxB
57	0	4		71	0	3
64	0	5		57	0	6
31	2	3	E31A	20	0	3
64	0	5		57	0	6
31	2	3	E31A	20	0	3
64	0	5		57	0	6
57	0	4		71	0	3
31	2	3	E31A	20	0	3
31	2	3	E31A	20	0	3
64	0	5		57	0	6

## Sheet: Supplementary Table 8 EspB-EspB
Supplementary Table 8. SNPs counts in the interaction sites between EspB with itself.
Hydrogen bonds
Residue_ChainB	Snpcount_ChainB	Observed_mutations_ChainB	Bsascores_ChainB	Residue_ChainC	Snpcount_ChainC	Observed_mutations_ChainC	Bsascores_ChainC
58	0		7	168	30	K168E,K168K	4
65	1	K65R	4	173	0		9
266	0		3	214	1	Q214E	7
265	0		5	210	0		7
274	0		4	193	2	Q193*	3
58	0		7	192	0		9
58	0		7	192	0		9
255	0		4	211	0		0
65	1	K65R	4	174	0		3
Salt bridges
Residue_ChainB	Snpcount_ChainB	Observed_mutations_ChainB	Bsascores_ChainB	Residue_ChainC	Snpcount_ChainC	Observed_mutations_ChainC	Bsascores_ChainC
58	0		7	168	30	K168E,K168K	4
69	0		5	177	11	E177A	4
69	0		5	177	11	E177A	4
58	0		7	192	0		9
58	0		7	192	0		9
277	0		3	189	0		5
58	0		7	168	30	K168E,K168K	4
65	1	K65R	4	174	0		3

## Sheet: Supplementary Table 9 PhoR-PhoR
Supplementary Table 9. SNPs counts in the interaction sites between PhoR with itself.
Hydrogen bonds
Residue_ChainA	Snpcount_ChainA	Bsascores_ChainA	Residue_ChainB	Snpcount_ChainB	Bsascores_ChainB
246	0	4	247	0	7
310	1	1	251	0	5
302	1	5	262	17	4
291	14	6	276	0	4
251	0	7	310	1	2
247	0	8	246	0	5
308	0	8	251	0	5
251	0	7	308	0	8
284	0	4	276	0	4
276	0	3	291	14	7
262	17	4	302	1	3
247	0	8	247	0	7
251	0	7	307	4	2
251	0	7	246	0	5
Salt bridges
Residue_ChainA	Snpcount_ChainA	Bsascores_ChainA	Residue_ChainB	Snpcount_ChainB	Bsascores_ChainB
302	1	5	262	17	4
291	14	6	276	3	4
276	3	3	291	14	7
302	1	5	262	17	4
291	14	6	276	0	4
276	0	3	291	14	7
262	17	4	302	1	3
276	3	3	291	14	7
262	17	4	302	1	3
302	1	5	262	17	4

[truncated: 6 more sheets: Supplementary Table10 EspK-EspB, Supplementary Table11 PhoP-DNA, Supplementary Table12 EspR-DNA, Supplementary Table 13 - Cystei, Supplementary Table 14 - Summar, Supplementary Table 15]
